# Supplementary material for: CAND1 is required for pollen viability in Arabidopsis thaliana—a test of the adaptive exchange hypothesis
Source: Front Plant Sci. 2022 Jul 28;13:866086. doi: 10.3389/fpls.2022.866086 (PMC9366119; doi:10.3389/fpls.2022.866086)
Supplement: Supplementary file 1 [file Table_1.XLSX]

## Sheet: S1, Araport FBP data
Gene	Pollen	Leaf	Root	Carpel	Stage 12 Inflorescence	Receptacle	SAM	RAM
AT1G06110	2.25	57.81	34.13	31.26	22.92	28.13	19.32	4.7
AT1G06630	0.67	32.76	22.69	25.06	12.78	19.38	8.26	16.88
AT1G09650	0.03	0.78	0.41	4.41	1.73	1.12	0.49	0
AT1G10110	0	0.32	1.39	0.89	0.8	1.12	0.6	0.27
AT1G10780	1.16	6.08	13.56	21.94	7.14	8.71	10.55	4.4
AT1G10890	7.79	82.74	54.59	55.06	31.54	65.74	61.06	17.95
AT1G11270	0.81	6.34	5.69	5.79	3.48	4.29	1.76	16.49
AT1G12710	0.68	12.71	9.84	16.57	19.35	14.45	15.11	26.41
AT1G12820	0.1	42.81	25.38	31.21	24.59	30.86	19.04	13.59
AT1G12860	0	46.92	1.57	37.78	15.24	10.51	44.52	0.08
AT1G13570	6.32	30.03	24.81	27.51	15.98	22.33	11.43	8.26
AT1G13780	2.42	6.65	6.5	7.45	5.78	6.13	4.06	4.34
AT1G15670	0	20.11	28.26	3.89	35.67	78.13	3.07	28.95
AT1G16250	1.99	19.93	12.89	9.38	7.78	9.25	5.7	11.13
AT1G16930	0	7.67	19.38	3.2	3.38	2.92	0	1.09
AT1G19070	2.43	22.65	22.92	27.88	14.46	26.75	3.69	0
AT1G19160	0	1.38	0	0	1.53	0.62	0	0
AT1G20730	0	0	0	1.2	1.09	9.14	0	0
AT1G20790	1.03	0	0.23	2.01	1.05	0	0	0
AT1G21410	0.04	27.36	8.72	11.62	17.9	34.15	4.56	1.73
AT1G21760	5.64	46.16	25.15	15.34	18.68	27.99	15.17	131.03
AT1G22040	0.26	13.3	17.55	9.01	8.22	15.59	4.79	8.31
AT1G22220	0	0.26	17.92	1.84	0.13	0.14	1.19	2.84
AT1G23390	0.26	215.43	12.98	7.74	25.58	40.4	48.68	5.41
AT1G23780	0.34	25.85	25.77	32.84	23.29	26.85	13.97	40.39
AT1G25280	0.74	26.87	47.89	33.25	19.59	35.33	26.12	49.99
AT1G26930	0.04	23.69	54.24	6.34	21.84	82.53	1.56	30.8
AT1G27340	10.45	20.88	49.76	20.26	14.7	20.81	22.3	9.77
AT1G27420	0.05	5.67	6.26	8.48	2.19	5.25	2.81	7.86
AT1G30090	0.26	13.84	19.39	13.97	18.71	26.34	9.92	13.2
AT1G30200	6.76	57.5	36.92	31.46	24.21	25.97	21.63	41.13
AT1G30935	0.17	0.61	0	2.2	0.51	2.63	0.38	0.85
AT1G31350	9.74	5.29	5.82	6.31	11.43	11.15	4.37	0
AT1G32370	2.33	22.39	15.01	18.48	11.66	16.7	8.06	13.48
AT1G32430	6.34	0	0	0.17	0.49	0	0	0
AT1G43640	0.04	0.05	0.11	17.4	8.27	19.99	0	0
AT1G47270	931.08	38.44	11.02	19.63	42.58	12.64	13.79	15.44
AT1G47340	1.63	6.82	6.61	16.69	8.87	9.21	3.97	3.76
AT1G48060	0.14	0.21	0.77	1.16	0.2	0.31	0.87	0.41
AT1G49360	1.2	13.87	16.75	23.76	13.06	20.7	6.39	2.56
AT1G49610	2.08	0.04	0.09	0.08	0	0.19	0	0.13
AT1G49990	0.04	1.57	0.85	1.04	3.46	2.71	1.1	0.08
AT1G51370	0.74	5.43	4.87	5.95	2.89	5.45	3.35	2.71
AT1G51550	0.09	9.45	7.09	3.3	6.05	8.63	4.48	1.02
AT1G52650	0	0.49	0.78	1.32	0.53	0.41	0.39	0.18
AT1G53320	354.56	89.66	46.02	48.78	69.26	52.87	31.5	48.66
AT1G53790	0.25	2.91	9.44	3.55	5.85	5.17	1.09	9.39
AT1G55000	12.69	68.2	16.14	23.31	31.27	35.07	22.22	24.52
AT1G55030	0.94	0	1.31	0.03	0	33.5	0	0
AT1G55270	0.18	16.06	17.95	22.05	14.59	17.23	10.66	5.78
AT1G55590	3.99	24.51	16.65	14.54	9.4	12.57	9.81	12.63
AT1G55660	0	0.08	0	0.15	0.21	4.27	0	0
AT1G56240	0	2.18	6.04	1.24	0.76	0	0	2.93
AT1G56250	0	1.25	3.46	0.96	0.88	3.28	0	3.39
AT1G56610	1.3	8.01	8.64	4.22	4.33	5.48	4.29	1.14
AT1G57790	0	11.99	2.43	5.24	5.31	8.04	2.76	0
AT1G60410	47.75	0	0	0.45	4.58	0.24	0	0
AT1G61340	0.21	9.27	58.36	57.9	9.42	4.74	5.98	76.4
AT1G61540	1.79	0	0	0	0.16	0	0	0
AT1G61940	0.63	0	0	0	1	0	0	0
AT1G63090	5.9	6.44	36.22	52.75	13.98	31.91	7.47	21.97
AT1G64840	0	7.69	10.82	17.28	8.24	13.3	6.32	5.2
AT1G65760	1.16	0	0	0.07	0.18	0	0	0
AT1G66300	7.51	0.08	0	0.11	0.51	0.4	0	0
AT1G67160	2.19	0	0.07	0.08	1.09	0.07	0	0
AT1G67190	54.25	8.3	13.75	8.39	16.73	8.72	6.54	25.05
AT1G67340	0.23	20.61	20.94	32.7	8.89	18.17	10.92	9.45
AT1G67480	661.62	76.82	77.77	23.48	52.74	27.79	40.8	284.16
AT1G67623	35.79	0.05	0.22	0.37	0.68	0	0	3.06
AT1G68050	0.03	24.94	3.86	35.72	43.55	41.64	47.61	3.22
AT1G70360	0.67	6.91	13.1	8.68	3.44	6.92	3.28	4.27
AT1G70390	0	0.04	2.33	0.12	0.59	0.19	0	0
AT1G70590	15.72	20.59	26.08	17.15	10.73	10.15	6.72	88.24
AT1G74510	0.28	13.26	58.62	22.51	18.9	24.63	13.55	35.23
AT1G76830	0	0	0	1.73	0.59	0.31	0	0
AT1G76900	0.09	41.57	54.32	37.6	19.36	30	22.24	59.87
AT1G76920	0.57	31.27	31.82	26.7	15.67	21.38	12.81	54.82
AT1G77000	0.27	24.75	25.67	27.53	23.51	47.89	6.64	105.54
AT1G77880	0	2.71	3.45	2.14	2.27	2.76	0	1.47
AT1G78100	0.08	9	24.47	16.49	24.91	15.18	16.73	67.56
AT1G78280	3.05	9.56	28.37	19.07	12.26	22.79	7.01	5.63
AT1G78730	0	4.21	4.73	7.98	2.98	3.85	3.27	0.22
AT1G78750	0.03	1.26	0.41	0	0.11	1.4	0.62	0.13
AT1G80110	0.51	7.08	2.64	6.43	6.66	10.89	3.1	1.72
AT1G80440	0.07	251.81	24.12	3.41	20.21	15.43	2.14	1.06
AT1G80470	201.38	0.05	0.41	1.62	19.69	0.32	0	0.24
AT1G80570	0.03	15.49	8.37	3.5	1.6	5.59	0.62	2.82
AT1G80960	3.89	1.85	2.59	2.93	5	5.12	1.95	0.56
AT2G01620	11.62	41.62	7.96	10.79	18.03	24.64	30.93	3.86
AT2G02030	0.19	0	0	0	0	0	0	5.55
AT2G02230	3.81	9.98	15.71	13.1	19.18	16.73	7.75	9.78
AT2G02250	0	0	2.13	0.07	0	0.87	0	0.52
AT2G02300	0	0	1.24	0	0.28	1.38	0	5.59
AT2G02310	0	0	2.74	0	0	0	0	0.56
AT2G02340	0.07	0.05	0.3	0	0	0	0	1.98
AT2G02350	4.85	1.67	5.42	4.27	1.26	2.69	3.14	3.64
AT2G02360	0.1	10.7	19.62	8.35	12.71	22.69	12.63	16.99
AT2G02870	11.43	21.45	50.24	22.08	39.35	57.07	11.63	45.59
AT2G04230	0.46	8.72	2.2	8.9	9	15.91	8.99	0.83
AT2G05300	0.24	6.54	4.03	13.01	1.46	3.45	5.24	4.71
AT2G14290	0	0.31	3.15	1.97	0.83	0.36	0.21	0.42
AT2G15640	4.93	0	0	0	1.07	0.05	0	0
AT2G16450	0.89	0	0.19	0.21	1.17	0.07	0.19	0
AT2G17020	3.14	24.1	22.11	22.39	11.5	18.65	13.08	16.13
AT2G17030	3.98	9.87	14.84	11.87	8.56	9.58	5.51	23.29
AT2G17830	0	2.88	4.17	5.64	3.13	3.45	3.71	0.97
AT2G18280	415.05	164.18	68.31	26.77	63.3	40.01	75.09	45.97
AT2G18780	0.13	1.98	3.81	8.11	5.1	8.18	1.55	1.1
AT2G18910	0	9.58	27.24	60.81	24.97	29.85	35.49	6.45
AT2G21930	1.4	0.21	0	0	0	0.14	0	0
AT2G21950	2.43	20.99	17.09	18.86	15.88	14.53	10.21	15.49
AT2G23880	4.6	0.55	0.04	0.04	2.03	0.14	0.12	0.05
AT2G24250	0	5.44	2.79	3.1	3.26	3.88	3.16	2.68
AT2G24540	1.31	0	6.36	0	0	0	0	1.38
AT2G25490	18.6	50.57	83.7	65.79	29.39	57.65	30.39	29.84
AT2G26030	0.13	21.23	12.09	13.85	11.57	17.92	11.3	2.92
AT2G26160	2.37	0.11	0.31	0.11	0	0.14	0.2	0.09
AT2G26850	1538.95	0	0	6.02	44.21	5.06	0	0
AT2G26860	0	12.9	15.27	22.78	7.99	10.98	7.57	5.42
AT2G27310	0.3	8.08	27.39	0.87	2.18	37.81	3.74	50.95
AT2G29600	0	0	0.04	0.04	0	1.03	0	0
AT2G29910	3.13	13.24	12.17	12.33	9.27	11.63	9.38	5.93
AT2G31470	2.13	0.18	0.72	0	0.96	0	0	0
AT2G32560	0.26	15.9	21.37	17.58	27.9	23.38	21.9	53.11
AT2G33190	5.75	0	0	0.03	2.47	0	0	0
AT2G36090	0	1.06	9.8	0.92	1.25	4.29	7.16	17.42
AT2G39490	0	0.03	1.56	0	0	0	0	0
AT2G39940	0.82	24.18	30.54	15.71	13.81	16.1	15.22	16.21
AT2G40920	0.58	22.58	2.46	16.27	13.4	19.17	19.52	0.48
AT2G41170	0.21	6.15	9.2	20.22	27.99	16.47	10.73	35.56
AT2G42620	0	41.04	12.27	20.55	24.37	18.41	11.55	7.5
AT2G42720	0.03	0.42	2.6	2.62	0.58	0.3	0	3.62
AT2G42730	0	4.75	5.74	4.1	4.81	7.42	1.49	0.3
AT2G43260	0.25	8.58	11.74	14.64	9.58	12.92	6.24	3.95
AT2G43270	1.94	0	0	0.07	0.49	0	0	0
AT2G43440	0.04	0.77	0.47	0.31	0.95	0.14	3.02	0
AT2G44130	1.27	41.28	2.27	0	52.45	137.53	0	0
AT2G44630	0	1.84	1.59	3.37	1.81	1.41	1.53	0.57
AT2G44700	0	1.47	1.38	1.66	1.54	1.45	0.83	0.47
AT2G44900	3.04	25.24	11.73	11.91	6.92	10.63	8.63	5.33
AT2G47900	0.88	46.38	48.61	66.33	26.59	36.66	36.25	13.22
AT3G03030	0	3.09	8.47	15.09	1.62	4.71	2.25	1.62
AT3G03040	0	17.38	33.72	21.14	13.76	19.29	10.86	1.52
AT3G03360	1.68	10.43	12.19	10.44	5.48	11.6	6.63	2.96
AT3G06240	4.54	11.19	13.14	16.69	16.48	14.52	4.32	7.06
AT3G06380	0.04	60.75	32.65	27.09	22.73	44.37	19.33	37.87
AT3G06570	10.44	12.96	5.53	8.54	9.56	7.88	6.78	4.42
AT3G07550	1.19	11.34	8.56	9.01	6.96	10.81	9.06	1.9
AT3G07870	27.62	7.47	11.62	1.42	6.07	10.98	5.18	65.06
AT3G08810	6.89	0.1	0.22	0.56	0.46	0	0	0.05
AT3G10510	2.76	0.26	0	0.21	0.52	0.09	0.51	0
AT3G12350	8.54	18.71	22.15	17.2	14.73	16.5	10.07	20.46
AT3G13680	1.96	0.19	0.06	0.33	1.37	0.33	0.37	0
AT3G13820	2.41	0	0	0.08	0.26	0.07	0	0
AT3G16210	0.2	0.17	2.97	0.03	0.15	0.08	0.23	4.89
AT3G16740	0.76	15.73	21.62	19.24	10.83	18.82	13.21	9.95
AT3G17280	0.11	3.05	3.14	1.64	0.81	2.11	1.54	0.08
AT3G17710	11.93	4.08	7.23	2.41	5.37	6.43	3.01	12.51
AT3G18320	1.26	6.94	5.2	0.3	0.68	0.84	1.81	0.37
AT3G18330	1.45	0.49	0	0.09	0.59	0.23	0	0
AT3G18910	4.29	10.44	10.92	12.64	6.45	10.91	7.57	1.92
AT3G18980	0.97	28.12	14.72	30.26	19.86	31.84	25.18	2.38
AT3G19470	0	3.33	5.15	4.76	1.59	6.8	2.16	0.43
AT3G20710	7.28	0.03	3.15	0.11	1.11	0.29	0	2.55
AT3G22650	35.01	0.04	0	0.32	19.83	0.09	0	0
AT3G23260	1.09	3.75	4.32	3.44	3.02	3.39	0.9	0.74
AT3G23880	0	12.32	3.55	0.31	5.96	0.48	3.4	3.04
AT3G24760	71.96	7.05	10.08	6.48	16.12	9.13	8.71	4.52
AT3G26810	4.85	34.71	48.8	27.22	10.11	18.75	25.36	51.47
AT3G26920	0	11.5	10.94	16.46	6.29	12.25	9.27	3.23
AT3G27150	0	0.12	32.48	0.06	0	0.06	0	10.94
AT3G27290	22.55	0.56	2.6	2.47	4.3	1.14	1.69	1.12
AT3G44120	0	0.06	1.65	0.03	0	0.14	0	0
AT3G47030	2.62	0.11	0.85	0.05	0.86	0.45	0.18	0.21
AT3G48880	17.22	24.03	30.55	20.7	21.56	31.83	15.39	155.7
AT3G49450	8.98	0	0	0.09	0.3	0.08	0	0
AT3G49510	0.05	1.43	2.41	2.14	2.28	2.21	0.48	0.34
AT3G50080	0.51	15.85	14.66	15.56	9.12	17.02	11.08	8.28
AT3G52030	3.42	21.98	40.88	34.67	21.14	29.37	16.15	15.16
AT3G52670	0	2.78	1.43	1.91	0.85	1.33	2.75	0.54
AT3G52680	0	2.7	7.52	9.61	3.33	6.23	4.5	2.14
AT3G53000	5.46	4.13	21.37	11.84	12.65	10.22	5.14	44.75
AT3G54460	4.79	14.34	10.44	14.35	5.75	14.7	9	3.36
AT3G54480	3.41	55.04	59.62	63.82	37.62	56.17	29.2	88.72
AT3G54650	1.95	23.46	54.43	38.54	15.45	19.11	20.77	11.85
AT3G55900	0.18	0.84	5.67	0	1.65	25.04	0	1.35
AT3G56470	0	1.55	3.19	3.18	1.62	2.13	0.19	1.9
AT3G57580	0.15	3.05	5.65	6.92	3.45	3.69	2.07	1.29
AT3G57590	0.18	9.29	7.91	15.22	8.73	7.53	4.54	2.84
AT3G58530	0.08	24.62	19.23	22.26	16.08	20.66	10.1	4.12
AT3G58820	0	7.5	3.46	9.12	3.13	4.37	4.55	0.13
AT3G58900	0.23	7.93	13.42	10.22	5.18	9.44	3.58	1.13
AT3G58930	0.12	6.49	11.67	20.33	6.78	9.01	3.64	2.5
AT3G58940	0	3.88	4.39	6	2.22	3.41	4.79	0.41
AT3G58980	0	3.42	5.34	3.38	1.69	2.28	2.35	0.45
AT3G59000	0.52	5.01	6.87	6.66	4.21	4.05	3.19	4.22
AT3G59150	1.34	5.29	13.97	11.55	5	7.55	4.37	27.48
AT3G59160	1.16	0	0	0.05	1.14	0	0	0.04
AT3G59190	0	0.81	0.08	3.87	0.42	1.01	0	0
AT3G59200	0.03	0.58	3.57	5.57	0.47	0.79	1.54	1.09
AT3G59210	0.03	6.98	33.49	3.05	4.02	11.35	4.57	44.32
AT3G59250	0	0.7	0	0	0.26	0.2	2.08	0
AT3G59940	0	56.87	4.55	0	27.39	15.53	22.91	0.86
AT3G60040	37.96	5.09	2.61	3.8	5.69	3.42	1.79	0.89
AT3G60350	6.92	17.65	17.61	18.79	11.2	13.9	10.12	6.19
AT3G61060	0	58.56	34.41	9.21	22.95	21.09	6.43	22.36
AT3G61340	12.64	0	0.51	0.16	0.26	0	0	0.28
AT3G61350	0.08	7.76	12.38	9.62	6.56	0	3.71	12.74
AT3G61590	0.05	5.61	21.59	11.14	16.81	8.3	6.06	9.95
AT3G61730	28.79	0.2	0.19	0.22	0	10.91	0	0
AT3G62230	0	0	0	16.33	166.71	0	0	0
AT3G62430	2122.14	0.46	0.56	0	0.26	10.25	0.64	0.11
AT3G62980	0	213.06	65.38	59.52	37.77	1.31	65.86	59.96
AT3G63220	0.38	24.36	6.91	10.27	11	64.92	3.42	14.16
AT4G00160	8.44	0	0	0.29	0.95	6.58	0	0
AT4G02440	0.08	56.27	17.65	37.15	27.62	0.06	24.18	8.93
AT4G02740	0.28	19.04	20.29	24.03	18.68	30.97	12.99	15.96
AT4G02760	13.68	14.21	13.92	12.39	4.5	23.13	3.97	1.18
AT4G03030	0.29	36.35	18.55	15.29	19.59	7.79	15.48	12.05
AT4G03190	83.84	38.06	71.75	54.04	35.21	31.71	11.04	42.35
AT4G03220	0	0.08	0.12	0.45	0.73	43.66	0.18	0
AT4G05010	0.28	2.97	35.15	9.9	13.7	0	2.44	118.53
AT4G05460	0	28.04	17.86	22.79	13.09	13.05	10.35	19.72
AT4G05470	1.79	0.05	0	0	0	14.12	0.92	0
AT4G07400	0	5.06	2.03	5.77	3.92	0	5.38	1.19
AT4G08980	0.03	137.54	78.54	128.26	88.93	3.84	66.82	22.64
AT4G09190	0.06	0	0	0.03	1.32	98	0	0
AT4G09920	0	1.47	0.14	2.86	1.15	0	0.7	0
AT4G10400	0	8.22	7.64	18.71	7.75	3.03	3.08	1.25
AT4G10740	0	0	0	0	0	9.4	0	0
AT4G10930	0.05	13.29	15.26	17.55	8.12	0	6.49	3.1
AT4G11590	2.67	0.17	0.78	0.07	0.95	15	0	0.22
AT4G12560	0.05	41.34	54.1	31.18	33.33	0	29.38	48.48
AT4G13960	0.74	0	0	0.15	3.56	45.11	0	0
AT4G13980	2.51	16.51	15.09	13.63	14.04	0.06	9.92	8.21
AT4G14090	28.24	2.79	0.4	0.89	0.48	20.12	10.73	0.25
AT4G15470	0	88.74	202.85	198.78	196.69	3.52	89.06	132.21
AT4G18380	116.77	12.33	30.14	21.71	21.47	178.87	7.89	28.95
AT4G19870	13.92	9.48	4.82	20.31	12.19	20.6	5.07	6.32
AT4G19930	1.55	0	0	0	0	14.91	0	0
AT4G21510	0.05	10.28	4.81	5.3	9.88	0	1.35	20.13
AT4G22030	0	0.06	0.07	0.03	0	9.4	0	3.36
AT4G22180	0.09	0	0	0.03	0.15	1.2	0	0
AT4G22390	1.63	2.69	0.19	20.14	5.75	0	0.77	0
AT4G22430	0	0	0	0	0	7.91	0	0
AT4G24210	7.13	17.4	28.99	40.63	19.11	0.26	17.64	24.53
AT4G24390	0	13.25	14.86	16.91	13.35	29.25	8	2.23
AT4G25710	0.05	16.99	25.66	15.17	11.29	14.95	8.17	11.33
AT4G26340	0	0.03	0	0.03	0	7.84	0	0
AT4G27050	0.16	12.68	14.51	18.26	9.6	0	9.77	12.26
AT4G29420	0.07	14.4	7.47	6.93	6.73	13.59	3.27	7.76
AT4G30640	0	0.22	5.05	0.44	0	0	0	0
AT4G33160	2.86	3.7	9.42	12.82	1.93	7.57	5.24	7.37
AT4G33210	0	47.94	28.18	32.84	21.79	0.17	12.24	20.95
AT4G33900	0.04	0	0	0	0	3.13	0	0
AT4G34170	7.01	0.05	0	0.05	0	34.22	0	0
AT4G35740	0.23	7.32	8.25	9.28	3.76	0	6.97	3.02
AT4G38940	1.29	11.63	8.57	12.26	9.38	7.62	3.57	47.12
AT4G39240	1.13	13.32	27.72	34.72	26.28	0	25.59	9.88
AT4G39290	17.97	0	0	0	0	8.06	0	0
AT4G39550	2.66	10.27	7.61	13.54	5.72	35.04	2.84	0.42
AT4G39560	0.06	15.23	6.52	10.6	7.27	0	7	3.58
AT4G39570	0	7.83	11.33	21.14	6.41	6.04	5.53	3.75
AT4G39580	0.04	1.67	5.19	0.7	0	9.77	0.76	27.27
AT4G39590	0.08	0	0.25	0.26	0.77	7.96	0	0.3
AT4G39600	0	2.65	3.01	7.21	2.57	2.21	1.32	0.68
AT5G01720	4.53	12.34	16.03	22.91	11.97	0.07	6.55	19.98
AT5G02910	0.04	8.7	8.95	10.59	6.74	2.27	4.23	4.71
AT5G02920	0.02	0	0.08	0	0	20.16	0	0
AT5G02930	3.07	0.03	0.06	0.31	0.46	8.17	0	0
AT5G03100	7.32	4.82	6.82	8.02	4.16	0	3.85	5
AT5G03970	0.11	10.94	5.83	27.07	9.34	0	7.01	2.92
AT5G04010	0.1	0	0.1	0.04	0	5.72	0	0.14
AT5G06550	0.81	3.86	20.26	24.67	8.44	12.76	7.47	12.45
AT5G07610	0	4.09	9.27	14.34	5.48	0	8.99	10.86
AT5G07670	0.2	8.49	10.63	10.08	6.96	12.99	9.06	3.86
AT5G10340	0	0.73	0.55	0.2	0.28	6.1	0	0
AT5G15440	0.12	15.28	24.62	24.98	12.28	8.93	12.57	6.38
AT5G15710	0	6.87	8.58	7.67	5.62	0.29	2.91	5.08
AT5G18680	0	33.84	50.27	17.42	16.66	21	29.62	31.1
AT5G18770	0.03	6.52	7.04	14.62	5.49	7.62	5.98	0.56
AT5G18780	0	5.28	22.51	1.56	1.58	22.44	1.87	6.72
AT5G21040	0.14	17.27	19.27	24.05	21.45	6.66	17.14	9.28
AT5G22610	0	0	0	0.03	0	17.14	0	0
AT5G22660	3.34	0.26	6.01	0.11	0	20.39	0	0.67
AT5G22700	0	25.03	18.41	23.38	9.13	0.17	13.51	4.78
AT5G22730	0	15.51	10.08	16.49	7.68	0	6.78	7.65
AT5G24040	0.04	0.03	3.75	0.06	0	21.76	0	1.72
AT5G24560	0.13	0	0	0.11	8.02	9.97	0	0
AT5G25350	30.42	70.7	67.55	36.79	33.73	3.24	15.28	153.03
AT5G26960	3.87	17.74	4.27	21.29	20.65	71.55	16.69	4.66
AT5G27750	0.04	3.45	9.39	10.95	5.38	0	1.5	2.21
AT5G36000	0	1.27	1.55	3.41	0.34	15.55	1.41	0.24
AT5G37040	0.4	0	0	0	0.3	8.56	0	0
AT5G38270	0	0.07	0.3	0	0.62	2.09	0	0
AT5G38390	0.2	0	0	0.08	3.16	0	0	0
AT5G38590	0.3	8.3	9.38	9.97	8.71	0	5.41	1.84
AT5G39250	11.22	4.95	10.48	7.03	10.1	0	3.82	4.41
AT5G39450	0.1	4.24	7.47	6.33	3.09	9.51	3.05	3.09
AT5G39470	2.64	0	0	0	0.51	12.25	0	0
AT5G39560	0	0.03	0	0	0.12	15.86	0	0
AT5G40050	0	0	0	0	0	6.32	0	0
AT5G42350	0.05	7.9	16.75	12.78	6.62	0	4.63	94.18
AT5G42360	0.09	7.71	19.75	19.54	9.07	0.29	6.92	10.39
AT5G42460	2.36	3.73	6.28	2.01	2.83	12.93	1.03	1.65
AT5G43190	11.41	17.82	11.06	9.5	5.81	12.7	8.91	57.1
AT5G44490	0.63	1.84	2.25	1.87	1.91	2.68	4.49	0.77
AT5G44940	0.6	0.04	0	0	0.17	14.02	0	0
AT5G44950	0	0	0	0	0.28	1.49	0	0
AT5G44980	0.23	1.33	1.42	0.46	0.64	0.07	0.41	0.07
AT5G45360	0.34	77.48	38.74	39.89	35.22	0	23.75	62.29
AT5G46170	0	13.79	22.07	20.96	22.32	0.48	10.33	17.56
AT5G48170	34.89	4.13	1.27	2.14	1.03	45.75	1.27	0
AT5G48550	14.18	0.06	0	0	0.48	17.92	0	0
AT5G48980	0	0.12	0.34	0.17	0.14	1.43	0	0.14
AT5G48990	0.2	10.26	5.89	11.82	6.74	0	3.63	1.42
AT5G49000	0	4.63	4.1	10.42	5.37	0.07	3.26	3.72
AT5G49610	0.03	4.81	8.43	9.22	6.56	7.08	4.95	4.03
AT5G49980	0.42	108.34	46.52	61.11	26.94	5.94	40.99	20
AT5G50220	1.05	0	0	0	0	8.97	0	0
AT5G50270	0.04	0.09	0.23	0.03	0.15	58.07	0	0
AT5G50450	0.06	61.24	6.39	18.7	16.18	0.09	22.49	2.97
AT5G51370	0.2	4.1	5.87	6.78	3.29	1.02	2.25	4.12
AT5G51380	13.98	6.65	12.36	17.76	4.93	14.99	12.5	8.53
AT5G52120	0	2.06	6.01	1.28	2.8	6.7	1.81	3.02
AT5G52620	0.03	0	0	0.14	0.51	6.95	0	0
AT5G52880	0	8.44	7.82	15.3	14.84	5.27	15.24	2.58
AT5G53840	0.5	0.03	0	0	0	17.06	0	0
AT5G55150	0	0	0	0.03	0	0	0	10.01
AT5G56180	0.09	28.29	20.55	7.07	14.81	0	7.28	13.49
AT5G56370	0.11	9.73	1.44	7.9	3.25	0.26	1.34	0.81
AT5G56390	1.94	0	0	0.03	0	19.14	0	0
AT5G56400	0.56	0	0	0.03	0	4.37	0	0
AT5G56420	0.05	7.25	7.81	12.32	8.73	0	4.17	3.75
AT5G56440	0.83	0	0	0	0	10.59	0	0
AT5G56810	0.05	8.22	0.11	4.62	2.05	0	1.01	0
AT5G57360	0.04	43.54	16.73	21.23	30.1	0	15.91	14.55
AT5G60060	0.41	0.03	3.15	0	0	2.96	0	0
AT5G60570	17.16	29.27	74.21	43.63	38.38	21.6	27.26	33.29
AT5G60610	0.14	1.34	1.29	1.46	1.66	0	0	1.46
AT5G62510	6.44	0	0	0	0.3	36.48	0	0.05
AT5G63520	0.57	11.16	7.29	12.09	8.49	1.37	6.35	6.71
AT5G65850	0.82	0.88	3.4	5.24	3.16	0	0.64	0.88
AT5G66830	0.77	0.34	1.38	0.57	2.67	9.24	0.38	1.93
AT5G67140	0.09	4.65	8.35	2.85	7.75	2.54	2.42	3.93
AT5G67250	6.54	47.04	36.1	40.39	31.46	1.19	17.85	29.83
Total	7477.14	4998.79	4420.07	4156.72	3550.4	4270.49	2513.25	4171.3

## Sheet: S2, comparison
	Arapot				ePlant
Gene	Pollen	Root	Carpel		Pollen	Root	Carpel
AT1G06110	2.25	34.13	31.26		105.017	283	196.8
AT1G06630	0.67	22.69	25.06		59.5333	97.8333	100.717
AT1G10110	0	1.39	0.89		18.6333	9.9	9.18333
AT1G10780	1.16	13.56	21.94		30.9333	42.45	66
AT1G11270	0.81	5.69	5.79		6.76667	47.1167	45.5167
AT1G12710	0.68	9.84	16.57		38.6167	24.8833	71.6167
AT1G12820	0.1	25.38	31.21		34.4167	154.383	230.633
AT1G12860	0	1.57	37.78		23.1833	22.75	212.25
AT1G13570	6.32	24.81	27.51		228.633	80.9167	105.45
AT1G15670	0	28.26	3.89		22.05	438.6	42.95
AT1G20730	0	0	1.2		16.75	5.56667	7.03333
AT1G21410	0.04	8.72	11.62		3.81667	55.3	105.85
AT1G21760	5.64	25.15	15.34		252.1	208.1	134.717
AT1G22040	0.26	17.55	9.01		14.5833	62.3167	35.9833
AT1G23390	0.26	12.98	7.74		8.41667	115.15	55.7
AT1G23780	0.34	25.77	32.84		36.8167	116.017	128.667
AT1G25280	0.74	47.89	33.25		57.1167	196.767	177.583
AT1G27340	10.45	49.76	20.26		98.05	117.483	75.2333
AT1G30090	0.26	19.39	13.97		25.8667	64.6833	72.1833
AT1G31350	9.74	5.82	6.31		54.55	8.4	13.55
AT1G32370	2.33	15.01	18.48		58.4833	74.9167	90.5
AT1G32430	6.34	0	0.17		32.9333	11.8333	10.6333
AT1G43640	0.04	0.11	17.4		54.05	13.8333	93.0667
AT1G47270	931.08	11.02	19.63		10024.5	100.2	93.6
AT1G47340	1.63	6.61	16.69		122.567	33.5167	115.083
AT1G48060	0.14	0.77	1.16		7.91667	4.66667	4.25
AT1G51550	0.09	7.09	3.3		15.8167	20.6167	16.4667
AT1G53320	354.56	46.02	48.78		6600.3	399.217	327.533
AT1G53790	0.25	9.44	3.55		22.8167	24.95	18.35
AT1G55000	12.69	16.14	23.31		325.983	72.7	168.083
AT1G55030	0.94	1.31	0.03		16.6833	9.11667	6.56667
AT1G55270	0.18	17.95	22.05		35.4667	76.5167	74.3667
AT1G55590	3.99	16.65	14.54		77.35	49.7167	52.0833
AT1G56610	1.3	8.64	4.22		50.35	36.7333	36
AT1G57790	0	2.43	5.24		4.95	12.75	31.2333
AT1G61340	0.21	58.36	57.9		49.8833	656.45	111.367
AT1G63090	5.9	36.22	52.75		207.383	216.25	124.633
AT1G65760	1.16	0	0.07		38.3667	4.08333	2.98333
AT1G67340	0.23	20.94	32.7		90.85	94.3	111.033
AT1G67480	661.62	77.77	23.48		6717.65	314.533	67
AT1G67623	35.79	0.22	0.37		764.783	6.5	6.95
AT1G68050	0.03	3.86	35.72		104.95	121.933	112.867
AT1G70360	0.67	13.1	8.68		43.7	39.2	29.5167
AT1G70590	15.72	26.08	17.15		450.15	157.783	70.4833
AT1G74510	0.28	58.62	22.51		2.55	118.2	61.8667
AT1G76900	0.09	54.32	37.6		203.15	331.167	215.067
AT1G76920	0.57	31.82	26.7		44.6167	201.25	152.833
AT1G77000	0.27	25.67	27.53		49.2667	85.1833	159.417
AT1G78100	0.08	24.47	16.49		4.3	61.8333	37.3
AT1G78280	3.05	28.37	19.07		243.717	148.283	94.8
AT1G80440	0.07	24.12	3.41		23.6667	20.6333	12.2
AT1G80570	0.03	8.37	3.5		34.95	54.2167	23.2667
AT1G80960	3.89	2.59	2.93		21.2833	15.6167	20.2667
AT2G01620	11.62	7.96	10.79		249.483	44.1	105.333
AT2G02230	3.81	15.71	13.1		69.8667	73.5	47.1
AT2G02250	0	2.13	0.07		10.0667	7.03333	7.71667
AT2G02300	0	1.24	0		1.26667	2.56667	0.816667
AT2G02310	0	2.74	0		14.0167	18.7833	5.76667
AT2G02350	4.85	5.42	4.27		122.283	30.3667	18.2167
AT2G02360	0.1	19.62	8.35		23.3	42.7167	26.45
AT2G02870	11.43	50.24	22.08		116.833	125.267	100.783
AT2G04230	0.46	2.2	8.9		33.0833	12.3	40.0667
AT2G14290	0	3.15	1.97		18.5	8.85	9.56667
AT2G15640	4.93	0	0		90.7	3.15	3.25
AT2G17030	3.98	14.84	11.87		108.8	59.5667	63.8833
AT2G17830	0	4.17	5.64		25.15	34.4167	26.0667
AT2G18280	415.05	68.31	26.77		4225.53	546.267	112.983
AT2G18780	0.13	3.81	8.11		32.9	32.5833	46.7667
AT2G21930	1.4	0	0		81.35	17.4	14.0667
AT2G21950	2.43	17.09	18.86		42.0333	107.4	83.7167
AT2G24250	0	2.79	3.1		3.56667	16.0333	27.6667
AT2G24540	1.31	6.36	0		179.783	19.0833	30.8167
AT2G25490	18.6	83.7	65.79		453.7	460.517	424.867
AT2G26160	2.37	0.31	0.11		6.95	0.5	1.11667
AT2G26850	1538.95	0	6.02		8326.53	7.55	12.75
AT2G27310	0.3	27.39	0.87		19.0333	64.85	5.4
AT2G29600	0	0.04	0.04		14.55	11.1	10.55
AT2G31470	2.13	0.72	0		38.95	4.01667	2.86667
AT2G32560	0.26	21.37	17.58		12.3833	35.4333	50.95
AT2G36090	0	9.8	0.92		2.1	14	5.65
AT2G39940	0.82	30.54	15.71		26.2167	137.967	62.5167
AT2G42620	0	12.27	20.55		19.9167	44.15	95.4167
AT2G42720	0.03	2.6	2.62		42.2833	14.2833	17.65
AT2G43260	0.25	11.74	14.64		14.6833	51.7167	50.2833
AT2G43270	1.94	0	0.07		39.1667	4.1	2.46667
AT2G44130	1.27	2.27	0		72.9	73.6833	122.35
AT2G44630	0	1.59	3.37		15.0833	13.25	17.0667
AT2G44900	3.04	11.73	11.91		87.4667	71.4	80.0167
AT2G47900	0.88	48.61	66.33		85.1	127.367	179.617
AT3G03040	0	33.72	21.14		21.7	126.267	108.1
AT3G03360	1.68	12.19	10.44		66.2	46.3	52.5333
AT3G06240	4.54	13.14	16.69		123.617	97.1667	105.55
AT3G06380	0.04	32.65	27.09		34.3	131.667	84.8833
AT3G06570	10.44	5.53	8.54		101.233	35.7167	46.8833
AT3G07550	1.19	8.56	9.01		34.5167	36.7333	48.3167
AT3G07870	27.62	11.62	1.42		441.917	87.9333	23.4
AT3G08810	6.89	0.22	0.56		128.367	12.7833	11.9667
AT3G12350	8.54	22.15	17.2		139.317	111.95	105.583
AT3G13680	1.96	0.06	0.33		67.8167	5.51667	5.46667
AT3G13820	2.41	0	0.08		51	2.6	2.06667
AT3G16740	0.76	21.62	19.24		70.8	62.2667	66.65
AT3G17280	0.11	3.14	1.64		14.8167	11.8	7.41667
AT3G17710	11.93	7.23	2.41		212.167	25.5167	12.5333
AT3G18330	1.45	0	0.09		19.6333	1.81667	0.45
AT3G18910	4.29	10.92	12.64		32.8833	43.5	41.4
AT3G18980	0.97	14.72	30.26		76.3	64.1667	82.9833
AT3G19470	0	5.15	4.76		26.4333	19.4	10.6333
AT3G20710	7.28	3.15	0.11		292.783	23.6167	3.26667
AT3G22650	35.01	0	0.32		612.517	4.46667	4.2
AT3G23260	1.09	4.32	3.44		34	29.8167	16.15
AT3G23880	0	3.55	0.31		18.1667	32.8833	6.48333
AT3G24760	71.96	10.08	6.48		1456.78	68.65	86.75
AT3G26810	4.85	48.8	27.22		80.8333	119.867	96.5667
AT3G27150	0	32.48	0.06		3.53333	102.667	3.5
AT3G27290	22.55	2.6	2.47		379.017	15.6333	11.7167
AT3G44120	0	1.65	0.03		2.9	24.6333	3.36667
AT3G48880	17.22	30.55	20.7		181.233	69.55	70.7833
AT3G49450	8.98	0	0.09		68.4833	3.81667	4.31667
AT3G49510	0.05	2.41	2.14		12.9833	3.9	4.53333
AT3G50080	0.51	14.66	15.56		60.4833	71.7167	70.5667
AT3G52030	3.42	40.88	34.67		120.167	115.85	147.467
AT3G53000	5.46	21.37	11.84		122.45	67.35	39.7167
AT3G54480	3.41	59.62	63.82		100.9	261.117	258.717
AT3G54650	1.95	54.43	38.54		71.15	198.2	157.783
AT3G58530	0.08	19.23	22.26		23.7333	60.95	52.35
AT3G59000	0.52	6.87	6.66		51.1667	69.0167	75.25
AT3G59190	0	0.08	3.87		13.45	2.36667	5.55
AT3G59940	0	4.55	0		52.2667	58.25	71.4167
AT3G60040	37.96	2.61	3.8		25.4667	24.0667	25.6667
AT3G60350	6.92	17.61	18.79		88.65	43.35	89.5833
AT3G61060	0	34.41	9.21		249.783	325.667	79.1167
AT3G61340	12.64	0.51	0.16		54.5	8.2	7.2
AT3G61350	0.08	12.38	9.62		7.48333	37.0833	41.8
AT3G61590	0.05	21.59	11.14		544.75	68.8167	55.7667
AT3G61730	28.79	0.19	0.22		6.55	6.83333	6.73333
AT3G62230	0	0	16.33		12041.8	1.41667	21.55
AT3G62430	2122.14	0.56	0		14.1	10.4833	24.4167
AT3G62980	0	65.38	59.52		6.23333	231.25	171.8
AT3G63220	0.38	6.91	10.27		168.583	63.4	82.4167
AT4G00160	8.44	0	0.29		14.15	1.63333	2.63333
AT4G02440	0.08	17.65	37.15		22.95	163.55	183.933
AT4G03030	0.29	18.55	15.29		1079.22	107.967	84.3833
AT4G03190	83.84	71.75	54.04		14	302.483	173.683
AT4G05460	0	17.86	22.79		67.2167	149.767	115.9
AT4G05470	1.79	0	0		17.9833	8.76667	8.8
AT4G08980	0.03	78.54	128.26		39.4	268.583	435.283
AT4G09920	0	0.14	2.86		11.6333	13.4167	25.85
AT4G10400	0	7.64	18.71		11.6333	13.4167	25.85
AT4G10930	0.05	15.26	17.55		45.15	39.75	55.85
AT4G11590	2.67	0.78	0.07		17.8833	5.4	4.56667
AT4G14090	28.24	0.4	0.89		2.13333	2.75	10.25
AT4G21510	0.05	4.81	5.3		33.9833	41.6167	48.1
AT4G22390	1.63	0.19	20.14		8.96667	0.916667	15.5667
AT4G24210	7.13	28.99	40.63		16.95	140.783	146.35
AT4G24390	0	14.86	16.91		14.2	71.9667	75.6
AT4G25710	0.05	25.66	15.17		43.8333	235.2	111.883
AT4G27050	0.16	14.51	18.26		35.85	42.8167	67.0333
AT4G29420	0.07	7.47	6.93		38.9333	15.5167	15.8667
AT4G30640	0	5.05	0.44		3.13333	32.6333	3.48333
AT4G33160	2.86	9.42	12.82		18.1	81.1167	53.9333
AT4G33210	0	28.18	32.84		278.183	192.05	243.233
AT4G35740	0.23	8.25	9.28		44.6667	37.55	41.15
AT4G38940	1.29	8.57	12.26		176.05	63.4667	34.0167
AT4G39240	1.13	27.72	34.72		121.267	119.767	135.967
AT4G39550	2.66	7.61	13.54		22.3167	51.8667	60.35
AT4G39560	0.06	6.52	10.6		13.1167	23.3667	37.4333
AT4G39570	0	11.33	21.14		29.7667	96.7833	97.6333
AT5G01720	4.53	16.03	22.91		31.85	76.2	63.9333
AT5G02910	0.04	8.95	10.59		121.45	48.3667	55.4167
AT5G03970	0.11	5.83	27.07		91.7667	80.4	146.55
AT5G06550	0.81	20.26	24.67		27.25	97.5667	75.1333
AT5G15440	0.12	24.62	24.98		8.41667	70.45	69.0667
AT5G15710	0	8.58	7.67		20.1333	39.3167	52.35
AT5G18680	0	50.27	17.42		49.1333	257.333	112.283
AT5G18770	0.03	7.04	14.62		42.1167	31.75	73.45
AT5G18780	0	22.51	1.56		27.8	98.7833	25.6
AT5G21040	0.14	19.27	24.05		166.483	83.8667	111.45
AT5G22700	0	18.41	23.38		20.9667	86.8333	116
AT5G22730	0	10.08	16.49		5.6	45.7667	62.9333
AT5G25350	30.42	67.55	36.79		101.633	107.517	112.817
AT5G26960	3.87	4.27	21.29		24.7667	30.3667	58.0833
AT5G27750	0.04	9.39	10.95		18	37.4333	32.7167
AT5G36000	0	1.55	3.41		6.55	6.83333	6.73333
AT5G39250	11.22	10.48	7.03		91.7167	68.2167	46.2167
AT5G42350	0.05	16.75	12.78		224.1	83.6	84.35
AT5G42360	0.09	19.75	19.54		224.1	83.6	84.35
AT5G42460	2.36	6.28	2.01		25.15	34.4167	26.0667
AT5G43190	11.41	11.06	9.5		41.6833	122.233	45.45
AT5G44980	0.23	1.42	0.46		18.7	10.45	6.71667
AT5G45360	0.34	38.74	39.89		613.017	183.45	173.417
AT5G46170	0	22.07	20.96		42.6833	40.6333	22.3333
AT5G48550	14.18	0	0		39.55	5.75	2.48333
AT5G48990	0.2	5.89	11.82		25.7	39.1167	37.8833
AT5G49000	0	4.1	10.42		62.0333	64.2167	89.5833
AT5G49610	0.03	8.43	9.22		85.5333	53.4	49.6333
AT5G49980	0.42	46.52	61.11		12.5	241.15	297.783
AT5G50450	0.06	6.39	18.7		182.883	35.9167	83.75
AT5G51380	13.98	12.36	17.76		4.96667	20.1333	26.8667
AT5G52120	0	6.01	1.28		13.7333	40.2667	8.75
AT5G52880	0	7.82	15.3		51.8	37.7167	46.1333
AT5G56180	0.09	20.55	7.07		99.3833	70.0167	66.0333
AT5G56370	0.11	1.44	7.9		11.5167	15.1667	24.4833
AT5G57360	0.04	16.73	21.23		181.85	36.8	77.0667
AT5G60570	17.16	74.21	43.63		71.6167	211.767	98.3167
AT5G60610	0.14	1.29	1.46		48.65	9.08333	10.0667
AT5G63520	0.57	7.29	12.09		44.0167	45.5333	80.1
AT5G65850	0.82	3.4	5.24		27.1167	30.0667	40.5833
AT5G67250	6.54	36.1	40.39		259.2	260.183	202.217

## Sheet: S3, ePlant FBP data
AGI code	Gene name	ATGE_12_A	ATGE_12_B	ATGE_12_C	ATGE_13_A	ATGE_13_B	ATGE_13_C	ATGE_14_A	ATGE_14_B	ATGE_14_C	ATGE_15_A	ATGE_15_B	ATGE_15_C	ATGE_16_A	ATGE_16_B	ATGE_16_C	ATGE_17_A	ATGE_17_B	ATGE_17_C	ATGE_19_A	ATGE_19_B	ATGE_19_C	ATGE_1_A	ATGE_1_B	ATGE_1_C	ATGE_20_A	ATGE_20_B	ATGE_20_C	ATGE_21_A	ATGE_21_B	ATGE_21_C	ATGE_23_A	ATGE_23_B	ATGE_23_C	ATGE_25_A	ATGE_25_B	ATGE_25_C	ATGE_26_A	ATGE_26_B	ATGE_26_C	ATGE_27_A	ATGE_27_B	ATGE_27_C	ATGE_28_A2	ATGE_28_B2	ATGE_28_C2	ATGE_29_A2	ATGE_29_B2	ATGE_29_C2
AT1G05080	NA
AT1G06110	SKIP16	172.7	185.35	217.95	167.9	165.45	165.2	147.65	147.1	142.9	119.95	119.2	122.6	132.95	117.4	133.6	123.7	132.8	129.6	156.85	133.4	134.5	162	156.8	156.3	116.4	127.15	105.95	132.25	119.55	143.6	203.6	168.2	179.3	219.8	222.85	235.05	193.45	196.65	208.8	229.9	233.5	239.2	168.55	193.65	164.1	222.7	210.4	228.4
AT1G06630	NA	58.8	61.65	62.6	49.25	48.8	51.3	46.45	47.6	48.9	42.8	43.2	35.95	55.45	47.9	50.05	48.15	58.05	48.95	67.1	52.35	56.7	54.8	49.25	50.05	51.2	40.75	51.1	46.45	51.45	44.25	38.6	41.25	38.9	59.85	57.5	57.45	39.8	45.25	42.7	62.25	62.6	57.9	65.6	57.15	62.15	88	85.1	91.55
AT1G08710	NA	37.9	30.05	38.3	16.5	20.95	20.3	14.7	20.25	18.3	21.35	18.95	14.65	18.45	12.5	22.4	20.95	14.2	19.5	25.6	11.65	18.85	28.15	16.35	19.1	20.4	13.75	18.4	18.1	17.45	20.85	19.3	19.35	14.05	45.45	40.35	48.25	31.95	32.35	36.45	30	27.75	19.9	18	23.35	26.45	32.3	28.2	21
AT1G09650	NA
AT1G10100	NA
AT1G10110	NA	6.65	13.65	9.05	8.35	14.9	7.85	6.8	12.7	13.05	5.6	8	10.2	5.8	8.4	7.05	18.1	17.65	10.75	6.15	6.5	6.3	10.2	15.95	8	8.6	1.95	1.75	3.1	8.15	9.65	12	9.1	16.15	10.05	12.2	14.6	7.4	11.7	10.2	6.35	5.65	13.05	6.95	8.25	5.2	14.65	16.9	13.65
AT1G10780	NA	8.8	7.95	2.55	10.1	14.35	3.35	21.1	14.65	15.8	18.55	16.1	18.4	18.8	33.4	22.6	41.05	30	38.75	24.8	25.8	33.45	13.2	10.55	9.95	13.95	10.15	15.5	11.75	6.75	2.75	22.45	28.2	24.4	2.7	0.7	7.15	7.7	8.5	7.25	12.05	10.15	10.9	14.35	16.15	15.15	115.65	100.75	95.8
AT1G10890	NA
AT1G11270	NA	12.05	27.95	7.35	20.55	9.35	4.95	4.95	19.3	12.7	3.25	3.75	22.45	4.65	8.8	2.7	5.6	4.45	5.5	21.25	3.8	20	5.45	4.25	13.05	4.35	5.1	4.25	23.5	4.4	4	3.5	7.8	8.4	47.65	47.75	29.75	35.05	41.05	37.25	38.45	40.55	31.95	27.4	23.5	14.4	36.65	45.8	23.6
AT1G11620	NA
AT1G11810	NA	1.25	0.45	2.95	0.1	0.6	1.2	0.15	0.55	0.2	0.65	0.7	0.25	4.25	0.3	0.85	0.65	0.6	1.5	0.5	0.1	0.15	0.5	0.1	0.35	0.3	2.05	0.75	3.8	0.3	0.55	2.45	0.8	0.25	2.35	2.45	1.4	0.15	1.1	1.45	0.1	0.25	0.25	0.35	0.2	0.1	1.9	0.15	1.45
AT1G12170	NA
AT1G12190	NA	8.2	8	2.95	6.75	2.7	6.05	9.4	1.65	9.2	4	0.4	6.65	4.65	4.95	2.55	3.25	1.65	9.45	5.5	5.3	1.35	6.7	9.35	2.45	7.15	3.3	1.65	2.45	9.6	7.95	1.15	1.2	1.4	7.2	9.55	8.25	5.4	12.85	6.45	1.7	7.25	0.7	0.8	1.2	1	12.9	3.15	2.7
AT1G12710	AtPP2-A12, PP2-A12	131.1	127.65	120.05	104.15	104.4	107.5	123.2	117.8	88.6	82.1	104.7	93.75	78.2	98.85	69.3	111.9	95.5	70.8	54.85	70.75	56.75	84	84.15	100.4	93.15	91.9	95.4	96.15	100.4	85.5	71.5	83.05	71.6	80.65	82.65	70.35	110.05	120	90.95	45.15	31.55	59.8	73.85	74.35	71.65	71.3	55.5	68.35
AT1G12820	AFB3	137.15	138.5	115.5	129.8	127.95	111.65	115	111.75	113.1	118.9	108.8	104.35	119.1	126.65	125.65	137.3	141.95	141.85	143.4	123.65	123.75	109.4	112.7	115.6	125.05	101.9	124.55	125.3	122.6	123	169.95	171.4	195.45	197.65	162.25	182.1	278.15	312.15	274.05	218.65	207.55	214.9	151.7	177.25	171.65	238.45	243.8	241.4
AT1G12860	ICE2, SCRM2	49.25	48.25	54.85	47.9	64.5	53.85	71	68.85	76.25	92.25	94.35	88.05	157.95	162.2	153.5	265.95	273.1	279.2	109.6	103.85	103.35	64.3	76.4	74.95	90.2	96.75	80.05	56.55	57.6	69.15	154.6	143.8	153.5	50.1	48.7	56.05	71.05	79.65	84	14.3	20.4	17.15	15.85	18.95	18.7	156.3	162.35	143.95
AT1G12870	NA
AT1G13200	NA	1.75	5.9	13.85	0.6	2.4	0.45	12.25	2.8	5.85	1.75	4.9	2.6	2.65	2.15	9.35	3	2.4	4.7	1.05	5.45	1.2	0.8	2.3	10.25	7.1	8.35	6.65	1.9	0.5	7.4	0.55	2.55	3.35	9.15	9.35	2.6	12.55	3.3	8.8	5.2	9.85	2.75	5.85	0.6	6.45	11.05	0.7	4.75
AT1G13570	NA	52.2	62.55	64.85	58.95	60.4	67.5	63.35	59.7	62.15	58.25	63	58.25	67	61	58.15	77	67.9	65.6	56.35	68.05	65.7	57.5	55.4	59.6	54.95	45.85	56.95	50.15	57.9	59.8	73.8	75.7	67.15	42.45	45.15	63.3	70.95	68.25	70.9	129.85	127.8	98.3	85.15	76.7	80.8	120.05	116.1	109.4
AT1G13810	NA	30.85	30.4	28.7	26.95	20.75	26.5	20.6	20.35	15.5	22.45	27.3	19.8	24.1	20.9	22.1	27.95	20.5	25.35	25.05	26.6	24.8	29.85	22.95	22.8	20.6	23.8	20.85	22.05	18.25	23.45	22.35	28.75	28.6	46.3	42.45	53.65	17.35	16.35	13.05	17.4	19.45	13.2	19.75	16.45	20.3	33.9	32.55	41.45
AT1G14330	NA	156	159.95	162.05	152.85	156.95	163.8	140.2	138.1	146.4	126.9	133	126.05	105.4	116.75	103.3	49.4	63.25	52.2	146.15	137	151.05	84.45	98.05	79.85	148.55	123.15	147.55	172.9	175.95	176.05	57.25	53.1	42.35	201.25	169.8	173.75	75.2	75.45	79.6	95.15	115.4	123.95	141.65	127.35	122.75	52.8	50.4	38.75
AT1G15670	KFB01, KMD2	882	944.6	998.6	232.1	207.95	210.95	164.3	155.15	177.95	120.7	117.55	103.75	118.65	124.7	111.6	78.05	75.35	94.9	178.6	137.75	168.25	99.5	119.1	104.5	152.95	181.15	185.5	187.45	201.5	248.4	75.05	56.15	47.7	1438.2	1346.45	1374.15	337.95	386.35	320.75	338.9	328.25	355.15	350	344.5	335.5	230.65	222.35	223.15
AT1G16070	AtTLP8, TLP8	7.95	10.7	9.25	9.1	8.9	12.9	16.65	12.55	19	17.4	13.05	7.7	24.8	21.05	18.35	33.4	29.75	29.75	18.8	21.65	24.15	14.2	10.1	9.9	9.65	12.85	12.9	10.6	11.9	13.85	28.25	24.65	27.25	8.05	9.9	9.9	13.9	8.7	8.9	12	9.25	11	27.1	26.2	27.6	212	222	198.3
AT1G16940	NA	17.35	16.85	12.1	16.45	23.95	15.85	18.3	17	22.45	16.3	14.35	9.6	10.4	28.15	21.8	20.65	17.85	11.25	13.45	11.35	13.15	10.75	13.25	16.95	11.15	10.65	15.4	15.6	10.9	11.5	18.75	18.05	15.9	8.75	8.2	8.2	12.65	16	10.2	13.15	8.25	11.9	11.1	11.45	12.7	11.85	13.45	12.35
AT1G19160	NA	12.1	7.35	10.1	7.2	14.5	3.85	9.65	14.9	7.8	10.85	8.95	8.45	4.7	14.25	11.5	17.85	9.75	9.25	9.35	4.7	6.95	14.9	0.8	6.35	10.55	9.2	8.85	9.45	13	12.1	9.9	12	9.5	10.05	9.2	5.85	10.6	10.55	8.25	5.8	9.55	14.5	7.15	8.5	3.35	8.4	9.9	10.9
AT1G19410	NA	11.5	14.15	17.55	9.45	15.5	6.45	18.4	17.35	15.7	11.1	5.4	18.8	10.85	12.2	12	21.7	11.05	8.8	12	10.95	15.7	12.05	15.8	6.2	14.85	12.45	14.25	13.75	15	18.2	4.5	8.8	13.45	8.25	8.2	10.15	9.3	18	9.35	8.8	14.5	7.2	7.9	5.15	6.7	7.85	9.9	9.5
AT1G19460	NA	0.85	0.25	2.4	0.65	0.7	1.2	0.25	0.2	1.85	0.2	2.5	0.35	0.85	0.65	0.3	1.05	0.55	0.55	0.25	0.5	6.8	1	0.85	0.45	1	2.05	0.5	0.25	3.3	0.75	0.4	3.05	0.6	0.6	0.25	0.65	0.15	3.25	0.4	3.95	0.7	2.15	0.35	3.75	1.2	2.75	0.75	0.55
AT1G19470	NA	0.85	0.25	2.4	0.65	0.7	1.2	0.25	0.2	1.85	0.2	2.5	0.35	0.85	0.65	0.3	1.05	0.55	0.55	0.25	0.5	6.8	1	0.85	0.45	1	2.05	0.5	0.25	3.3	0.75	0.4	3.05	0.6	0.6	0.25	0.65	0.15	3.25	0.4	3.95	0.7	2.15	0.35	3.75	1.2	2.75	0.75	0.55
AT1G19930	NA	11.35	13.3	6.05	15.1	11.6	11.15	16.95	16.85	11.15	11.8	11.15	10	10.55	15.2	16.4	20.1	10.9	10.45	13.4	12.75	12.95	9.65	14.15	13.75	9.65	15.1	19.45	12.35	25.2	9.25	4.3	12.55	21	7.45	8.95	16.95	6.7	14.4	9.7	13.5	12.3	9.15	9.65	7.45	6.3	16.75	9.65	7
AT1G20730	NA	6.15	7.85	3.1	2.7	7.8	3	2.7	11	3.15	3.8	1.15	2.75	5.25	1.95	9.55	9.85	4.2	10.1	11.8	7.35	3.5	6.05	5.65	1.95	2.3	7.65	5.15	2.45	9.15	6	2.4	4.2	5.8	2.1	8.35	4.55	4.05	2.2	4.1	1.55	1.25	1.2	1.55	5	1.5	1.7	6.25	8.8
AT1G20800	NA	11.95	14.8	16.25	12.25	18.85	7.75	14.5	12.25	21.05	12.55	7.95	12.35	10.1	12.35	15.8	13.05	13.75	16.25	12.65	14.5	9.85	11.75	12.9	14.3	13.95	14.65	14.65	22.75	11.55	11.95	11.2	11.8	9.75	12.4	12.45	8.85	7.75	17	10.3	9.25	12.05	9.3	11.5	6.65	7.45	17.05	11.8	14
AT1G20940	NA	6.95	9.05	16.6	10.6	5.05	12.45	11.75	15.25	7.55	7.3	7.5	14.85	12.05	14.2	16.7	17.7	11.45	11.45	11.9	6.9	11.8	8.9	10.5	8.75	14.3	12.3	12.8	6.05	8.75	5.5	8.2	9.1	11.6	8.9	10.2	7.5	8.3	15.75	12.55	12.2	11	6.85	4.4	11.2	8.9	11.75	9.05	14.5
AT1G21410	SKP2A	200.95	200.4	229.25	135.4	124.65	139.3	102.05	99	113.55	78.4	81.55	65.8	60.85	61.25	69.45	44.8	52.05	50.85	110.9	109.4	107.2	144.8	146.3	146.2	91.5	82.3	80.1	92.1	96.9	92.35	92.4	104.45	106.05	361.5	350.5	307.6	126.85	148.85	139.2	134.2	124.1	120.95	135.35	136.1	135.1	113.8	98.35	105.5
AT1G21760	ATFBP7, FBP7	248.35	254.15	216.6	219.3	223.35	224.9	176.5	181.3	164.15	143.05	157.15	163.25	140.1	101.25	115.55	115.35	120.85	143.35	175.7	158.85	163.55	175.9	188.25	170.4	149.75	159.55	148.2	183.75	178.6	173.1	207.25	204.45	181.6	541.9	452.8	533.9	448.15	420.9	447.15	367.7	406.4	390.75	278.8	283.1	271.2	138.25	136.55	139.9
AT1G21990	NA
AT1G22000	NA
AT1G22040	NA	72.3	49.35	58.75	50.65	76.5	64.8	42.5	46.3	51.95	33.95	41.3	38.65	36.05	50.75	36.45	30.6	26.65	29.35	41.25	35	50.6	64.6	49.45	40.75	37.35	50.4	44.3	38.4	39.9	48.45	54.85	40.1	49.45	98.3	82.6	81.35	95.4	118.8	90.25	84.85	72.5	78.3	56.15	45	49.95	30.45	29.75	28.6
AT1G23390	KFB	394.3	410.35	366.7	401.7	282.5	378.3	263.85	262.35	271.5	269.6	264.6	258.9	337.6	295.8	334.8	382.45	408.85	432.7	276.4	256.6	281.85	990.6	956.8	952.65	446.8	373.05	393.4	419.4	412.75	413.1	402.75	388.25	202	181.9	191.25	203.15	415.8	376	440.7	943.45	1075.1	1023.95	344.5	357.2	379.9	87.05	60.2	64.45
AT1G23780	NA	145.85	130.25	131.15	88.2	94.8	89.05	89.8	92.95	81.85	80.6	74.8	72.55	76.6	74.8	81.65	79.4	72.8	72.85	99.55	84.15	83.9	99.95	95.15	103.65	84.05	76.5	93.3	79.05	94.95	85.2	105	116.75	117.25	297.45	265.8	302.25	195.75	191.55	177.9	170.55	157.05	156.45	112.8	115.3	90.9	112.45	102.1	107.75
AT1G24880	AtLpxC2, LpxC2
AT1G25280	AtTLP10, TLP10	130.1	133.6	117.95	129.85	132.25	141.35	132.85	130.45	164.75	139.7	123.15	112.75	124.6	138.85	129.65	132.75	145.85	128.55	124.4	128.35	119.1	112.15	108.2	116.35	135.2	166.5	140.5	155.75	150.5	156.85	132.5	141.85	122.25	174.05	188.1	204.4	193.05	217.95	195.8	166.2	162.45	166.45	151.65	158.15	148.6	178.3	163.95	189.8
AT1G27340	LCR	122.15	113.2	115.7	96.1	118.1	99.25	121.8	112.45	126.85	97.3	106.2	106.65	70.25	109.8	97.6	81.35	84.6	78.35	75.95	93.55	86.4	114.7	107.95	123.65	112.35	98.05	106.8	118.1	120.95	108.3	115.55	113.65	118.75	97.4	92.65	67.2	85.95	89.75	97.25	43.6	42.9	39.7	56.6	58.6	53.25	94.05	93.05	87.7
AT1G27540	NA	159.4	153.05	156.8	141.6	153.65	140.9	128	117	120.8	121.05	125.15	118.1	114.9	127.75	124.35	139.1	131.7	116.75	142.55	127.2	132.3	125.95	122.5	118.75	116.25	127.9	125.55	126.4	135.3	134.35	148.5	142.6	137.15	247.65	227.1	270.8	188.9	172.85	182.9	154.6	174.45	182.5	184.8	164.7	182.75	231.8	247.15	222.4
AT1G30090	NA	108.65	114.3	121.85	95.6	111.25	97.85	95.45	90.15	101.3	79.2	71.95	72.25	73.7	68.15	80.6	65.6	58.7	74.4	83	82.25	79	98.05	86.4	106.5	88.75	80.45	86.05	103.95	90.9	98	85.9	91.95	80.1	222.2	196.8	239.75	133.6	164.05	166.05	104.9	122.35	116.45	100.25	107.6	102.6	86.95	75.7	83.8
AT1G30780	NA
AT1G30790	NA	5.35	10.85	13.65	7.7	7.7	8.95	9.85	7.05	9.4	10.1	8.45	4.95	2.9	11.4	9	12.1	4.9	1.25	8.55	4.2	1.2	16.15	5.45	11.2	7.1	9	10.75	1.3	11	10.65	10.35	7	10.4	11.95	11.3	11.2	14.25	10.9	13.05	1.4	9.2	4.45	4	10.75	5	4.7	8.05	7.9
AT1G30920	NA
AT1G30950	UFO	1.2	1.6	2.55	1.5	1.45	1.15	1.4	1.8	1.9	1.15	1.35	2.15	0.95	1.1	1.45	1.25	1.25	1.05	1	1.05	2.05	1.1	1.05	1.35	1.45	1.7	1.75	0.9	1.15	1.2	1.55	1.5	1.55	1.6	1.4	1.45	0.95	0.95	0.9	1.3	2.05	1.4	0.55	0.5	0.6	29.2	26.4	27.45
AT1G31000	NA	6.35	6.45	11.45	5	1.2	8.45	6.15	10	10	7	5.95	6.2	11.6	14.7	9	15.5	10.25	11.55	6.9	1.65	4.9	13.65	8.55	11.35	10.4	12.35	10.5	6.35	6.85	7	6.95	1.7	10.65	3.4	4.8	7.5	5	3.45	5.4	9.4	5.6	6.7	5.55	3.7	7.85	5.2	7.45	6.3
AT1G31080	NA	1.85	3.65	2.75	0.55	0.85	0.85	1.1	6.65	1	0.6	0.95	4.5	1.65	0.3	2.4	3.6	6.45	3.2	0.65	0.5	0.9	1.25	0.9	0.2	2.5	3.7	1.55	0.6	3.2	5.25	2.5	3.8	0.35	0.15	1.65	0.5	0.3	3.05	7.1	1.75	0.45	0.55	0.6	0.3	0.3	2.75	3.05	2.15
AT1G31350	KUF1	40.65	44.75	46.55	40.85	36.7	48.65	39.9	41.1	30.3	37.2	36.25	37.15	24.25	28.85	30.35	19.75	24	28.55	30.2	26.55	24.4	32.7	42.3	33.5	37.65	37.95	40.45	46.15	36.6	46.5	23.4	32.25	34.2	126.95	120.4	123.1	80.8	88.95	83.85	86.05	99.7	78.45	32.2	25.6	33.8	29.3	29.1	33.65
AT1G32020	NA	8.6	12.45	7.8	0.65	11.1	6.8	6.95	2.75	5.35	2.4	4.45	3.35	10.5	4.65	8.6	10.2	3.7	1.8	1.4	4.55	6.3	2.7	3.45	5.25	6.55	3.55	2.05	11.5	4.25	5.85	9.65	1	5.65	7.15	10.3	8.1	9.55	0.75	8.8	6.25	2.2	8.45	5.55	3.9	1.3	10	7.15	5.35
AT1G32140	NA
AT1G32370	TOM2B, TTM1	71.9	74.4	54.55	76.95	74.55	61.8	64.45	59.75	54.1	62.6	58	63.35	62.1	59	63.25	67.75	67.7	68	50.85	56.75	58.75	72.35	68.95	60.9	63.25	63.05	66.7	56.8	74.65	61.3	73.3	53.1	67.7	62.9	56	56.5	64.35	66.4	61.15	66.55	80.1	94.2	68	71.3	69.95	99.65	88.35	82.35
AT1G32375	NA	8.45	12.5	10.55	9.45	11.65	8.55	14.9	10.05	13.35	12.9	5.9	6.7	5.75	17.2	8.55	14.45	14.8	13.15	10	8.25	7.1	15.55	8.65	8.5	8.7	13	12.3	6.65	7.2	13.35	15.45	10.05	9.95	10.65	14	15.05	10.6	8.8	9.5	13.85	8.45	3.55	5.85	1.4	9.7	23.95	22.55	26.2
AT1G32430	NA	15	12.45	14.35	13.3	12.45	13.4	12.9	13.75	12.35	8.5	13.65	13.2	10.3	14.1	8.85	20.2	11.8	12.8	14.9	15.5	15.55	20.6	17.05	11.15	10.45	17.2	12.95	12.6	13.7	12.75	14.15	16.75	13.85	14.85	14.3	14.1	11.75	18.6	11.2	8.95	14.05	8	7.85	9.1	8.55	13.25	9.7	11.05
AT1G32660	NA	7.65	3.05	10	3.4	12.15	5.6	3.45	13.45	3.45	10	7.85	8.45	2.95	12.8	12.4	3.9	12.6	3.6	1.2	2.8	5.35	4.2	8.55	11.7	4.95	8.7	9.9	1.6	3.35	6.3	8.25	5.35	14.6	2.1	2.4	2.75	2.55	11.25	9.75	1.75	2.3	1.95	2.1	1.85	2	6.9	2.8	3.35
AT1G36030	NA	0.2	0.25	0.2	2.1	0.15	0.3	0.15	0.15	0.25	1.6	1.25	0.15	0.85	0.4	2.15	0.6	0.2	0.3	0.15	0.4	0.15	0	0.25	0.15	0.05	0.1	0.2	0.95	0.25	0.15	0	0.1	0.05	1.5	0.3	0.1	0.2	0.05	0.2	0.1	0.25	1	0.15	0.2	0.25	0	0.6	0.2
AT1G43640	AtTLP5, TLP5	15.65	12.6	19.45	18.9	19.3	2.65	11.15	16.1	20	19.95	15.2	23.6	23.55	26.25	32.65	14.7	16.3	15.05	15.8	15.75	14.3	19.55	22.15	23.35	14.7	8.7	22.7	15.45	16.25	3.1	13.9	2	18.2	11.5	16.8	13.7	10.7	33.75	17.85	10.9	16.4	19.55	19.2	15.9	23.5	16.8	16.55	10.25
AT1G46840	NA	7.9	8.4	7.65	8.15	8.4	8.3	12	6.35	9.15	7.6	7.3	5.9	5.55	9	14	13.3	8.8	8.1	5.9	3.05	7.65	11.45	6.15	11.75	6.8	9.25	10.25	7.8	7.95	7.55	7.3	6.95	6.5	5.55	10.45	7.65	8	7	7.25	5.15	8.9	2.5	4.25	5.5	3.45	7.55	2.95	11.4
AT1G47270	AtTLP6, TLP6	108.15	98.7	75.15	119.1	114.4	120.7	108.75	90.7	108.4	84.25	77.2	78.45	73.9	94.65	79.05	78.2	72.65	93.25	81.05	95.15	74.05	85.1	82.45	75.4	73.25	90.15	94.2	104.85	118.7	104.55	126.05	92.25	98.55	68.3	71.2	67.2	155.85	191	149.55	105.45	102	105.95	70.65	71.45	75.4	140.25	127.5	151.4
AT1G47300	NA	1	0.5	0.2	0.3	0.9	0.25	0.55	0.25	1.35	0.6	0.4	0.4	0.3	1.2	0.3	1.15	0.2	0.4	0.4	0.5	0.45	0.4	0.35	0.5	0.3	0.35	0.9	0.25	0.4	0.35	0.85	0.25	0.2	0.4	1.95	0.95	0.5	0.35	0.75	0.15	0.3	0.2	0.15	0.6	0.1	0.35	0.65	0.6
AT1G47340	NA	34.35	31	28.9	21.65	29.05	25.3	33.1	28.05	23.65	24	25.45	22.05	20.15	28.4	18.75	36.1	26.15	28.5	37.95	27.6	36	29.85	32.15	29.05	37.45	19.8	23.45	21.55	20.6	21.3	40.45	42.4	37.3	63.4	66.9	63.85	47.55	48.05	48.35	35.15	40.7	39.65	49.2	47.3	41.25	153.5	156.1	143.45
AT1G47730	NA	0.25	1.05	2.2	0.95	1	0.3	4.05	1.05	0.75	0.3	2.3	0.65	0.4	2.5	0.5	1.65	0.5	3.4	0.6	0.5	1	0.35	0.6	0.85	1.85	0.95	2	0.5	0.55	0.85	0.8	2.25	0.6	0.45	0.25	2.25	1.1	0.9	0.3	0.7	0.6	1.25	0.55	0.7	0.25	1	1.05	0.45
AT1G47765	NA	1.2	3.4	1.25	0.3	7.25	1.75	2.2	3.95	3.45	1.65	0.85	5.8	0.9	0.3	0.2	1.9	0.9	0.5	0.45	0.55	1	2.4	1.1	1.3	0.3	0.85	5.4	0.8	2.35	0.85	1	0.7	1	5.6	7.15	6.2	9.5	7.85	2.6	6.15	4.7	5.45	1	3.55	0.9	0.95	6.3	0.95
AT1G47790	NA	4.45	5.5	5.9	5.1	4.35	3.05	1.95	5.35	7.3	0.95	7.6	0.7	4.8	2.1	3.45	4.4	0.75	0.9	0.5	3.7	2.05	3.4	7	6.1	2.45	2.85	4.6	8.15	1.55	3.75	3.1	2.75	3.6	3.75	6.75	6.35	2.4	8.55	3.25	0.8	0.9	0.45	3.7	1.5	4.4	4.05	0.8	3.5
AT1G47800	NA
AT1G47810	NA	6.4	5.15	5.9	7.05	2.6	3.05	7.9	8.55	7.65	5.15	6.15	8.65	5.1	10.1	5.5	7.9	8.25	13.55	3.9	4.6	4.85	9.45	7.1	1.35	3.5	5.55	1.6	3.5	3.65	7.75	2.15	6.05	7.45	8.9	8.45	9.7	4.45	9.4	6.65	6	3.9	4.2	4.9	4.3	6.95	8.1	8.5	4.4
AT1G48060	NA	3	0.5	1.45	5.75	1.05	0.95	1.7	2.7	1.3	0.3	3.65	0.55	4.9	5.65	4.6	0.85	0.9	1.25	1.1	0.75	0.95	2.85	3.7	0.5	3.7	0.75	0.95	2.45	0.3	4.75	0.8	0.45	0.65	3.7	7.45	7.9	0.7	2.35	1	4.3	2.65	0.5	0.3	1	0.8	1.15	0.55	3.45
AT1G48400	NA
AT1G50870	NA	3	1.75	1	1.05	2.85	2.8	0.25	1.85	1.5	1.4	1.8	3.1	1.55	5.85	1.8	0.3	3.9	0.8	0.55	3.35	0.6	0.2	2.25	0.5	0.3	1.7	1.15	0.2	4.55	0.65	0.85	0.3	0.3	2.6	7.1	3.05	1.25	1.05	2.05	0.15	1.3	0.95	0.3	0.35	0.2	0.2	0.45	2.15
AT1G50980	NA
AT1G51290	NA	1.8	7.65	0.4	1.2	0.95	6.35	3.2	2.05	11.35	2.95	0.9	0.8	4.05	5.35	1.25	6.4	9.45	6.8	4	4.55	2.7	1.35	6.1	1	1.4	2.8	10.3	8.2	1.35	2.1	2.8	0.85	4.2	3.05	0.95	7.65	5.7	4.9	0.5	0.6	6.25	0.9	1.3	4.05	2.4	1.2	0.75	4.05
AT1G51320	NA	0.7	4.85	2.15	1.05	3.2	4.55	0.85	2.85	4.35	1.35	1.4	0.75	4.35	6.1	5.4	11	4.85	1.2	3.95	7.65	3.6	1.35	4.35	3.55	4.8	0.55	1.35	5.25	3	7.15	4.85	3.3	8.7	0.4	0.5	0.95	4.25	1.65	6.6	0.6	4.65	5.55	0.25	0.5	4.85	5.1	4.05	4.6
AT1G51370	NA
AT1G51550	NA	46.75	48.25	45.7	31.1	41.2	39.95	29.55	37	40.4	31.05	26.4	28.85	32.4	31.25	23.8	36.65	16.55	25.65	30.95	32.65	23.3	34.45	33.8	39.05	27.7	30.8	23.9	29.35	34.1	38.4	39.65	35.6	32.25	135.95	134.4	121.7	85.55	103	86.45	96.6	102.8	104.25	45.55	40	44.1	24	21.05	17.9
AT1G52650	NA
AT1G53320	AtTLP7, TLP7	292.6	299.3	306.45	303.7	328.05	281.7	244.85	234.5	302.45	237.15	219.05	229.1	239.95	234.2	244.05	237.6	242.05	243.2	293.8	286.45	253.7	272.45	281.45	279.15	248.45	243.1	241.8	295.4	276.65	301.35	304.8	274.85	209.15	475.85	453.15	458.25	320.1	343.05	316.55	370.15	391.9	360.6	360.2	356.5	359.7	319.65	336.6	306.9
AT1G53370	NA
AT1G53550	NA
AT1G53790	NA	12.95	10	19.3	11.65	12.3	8.6	14.7	15.55	10.25	9.1	10.7	12.3	14.4	11.95	12.35	11.95	11.7	8.6	8.3	7.5	15.95	14.15	8	13.85	5.25	8	11.2	10	6.9	7.4	17.9	11	14.75	40.7	27.9	34	21.2	26.35	14.75	41.65	45.7	53.9	31.8	37.15	32.35	5.75	10.5	5.85
AT1G54550	NA	7.8	11.05	13.65	8.2	11.75	7.5	6.85	6.8	13.3	7	11.5	4.25	5.6	17.95	8.15	11.75	13.8	16.15	8	8.95	7.65	7.55	5.65	11.2	9.15	8.95	13.95	10.25	11.7	13.15	10.1	9	8.9	11.8	7.55	8.5	8.1	12.85	8.1	6.1	1	3.2	2.75	5.55	3.55	3.85	10.05	8.9
AT1G55000	NA	359.7	308.6	364.9	367.9	394.4	378.25	331.15	360.35	413.8	284.4	294.55	282.8	257.3	225.2	215.05	210.8	203.7	193.3	225.3	209.9	191.7	371.4	345.35	383.75	285.55	265.9	269.9	298.15	300.05	234.7	297.05	312.75	312.1	246.95	235.75	253	536.6	511.1	544.55	549.3	488.4	541.2	361.3	361.45	331.8	136.25	141	121.25
AT1G55030	NA	5.6	8.85	8.35	6.8	10.8	4.15	6.6	8.7	5.8	10.7	4.4	3.85	9	10	4.15	11.7	7.15	7.9	5.85	8	8.25	7.4	8.65	8.4	6.6	5.5	8.85	5.15	6.1	10.4	1.15	7.6	2.65	6.1	8.9	7.3	5.6	2.55	6.7	1.9	3.4	5.35	3.5	3.25	3.3	5.45	5.25	7.2
AT1G55270	SAGL1	79.25	82	82.6	71.85	73.4	83.05	109.6	80.2	69.4	66.2	83.95	84.4	87.85	79.35	65.05	57.65	74.3	57.45	51.75	48.2	55.3	53.55	57.2	50.25	59.05	73.15	60.85	92.5	81.45	70.95	86.15	77.15	67.9	89.35	97.75	93.7	96.75	120.6	87.45	78.5	71.9	93.55	63.7	77.25	55.5	86.35	82.7	93.3
AT1G55590	NA	51.15	59.75	57.25	50.8	42.75	43.65	44.6	55.05	39.8	54.05	42.7	42.95	33.15	43.7	40.65	35.3	31.7	35.6	52.55	36.45	29.25	35.75	30	33.4	39.45	33.55	41.8	57.05	55.45	44.1	40.1	40.6	37.95	74.05	75.95	84.95	58.75	66.8	48.4	57.15	59.95	59.8	37.95	48.55	51.1	60.55	67.25	46.45
AT1G55660	FOF2	9.15	2.75	3.25	6.15	2.6	2.4	8.15	11.3	6.6	4.65	6.6	9.1	6.95	1.8	5.15	3.95	9.75	13.15	2.45	8.7	5.3	9.9	2.8	1.15	9.95	9	1.4	12.3	4.45	8.85	5.85	2.7	2.75	13.65	13.5	17.7	11.3	11.15	3.1	5.25	2.65	0.85	3.65	7.15	0.9	1.95	3.9	1.65
AT1G56240	AtPP2-B13, PP2-B13
AT1G56400	NA
AT1G56610	NA	49.1	59.1	53.25	41.45	34.5	39	35.85	28.05	46.5	19	28	42.35	33.35	34.1	27.95	30.4	27.55	20.65	42.6	32.1	39.65	42	39.3	43.3	29.15	36.45	29.8	39.1	31.65	38	46.25	37	39.15	132.55	134.8	123.35	93.55	111.45	109.7	99.55	92.4	103.1	64.9	59.4	57.15	46.9	34.5	34.3
AT1G57690	NA
AT1G57790	NA	39.6	40.05	51.55	54.5	45.5	60.25	49.1	40.05	56.65	54.65	43.3	45.75	44.3	46.9	26.5	35.05	36.3	48.7	51.5	61.85	49.75	53.4	46.55	31.9	61.6	48.3	42.05	52	59.1	57.2	57.35	50.05	55.3	35.35	24.6	32	48.35	46.3	60.35	56.45	45.5	46.7	57.65	59	64.25	21.55	28.6	24.1
AT1G59680	EDA1	6.95	14.55	11.65	10.15	15.15	9.5	15.25	16.35	9.35	11.8	8.9	6.75	11.15	11.9	9.8	12.25	8.6	6.6	7.7	6.4	7.75	9.75	9.45	1.7	6.5	6.9	8.55	9.3	6.15	6.45	15.35	3.35	10.8	12.45	13.5	9.85	12.15	9.4	3.55	5.25	15.25	13.5	6	1.4	4.95	5.35	12.65	10.65
AT1G60400	NA	14.3	15.5	10.95	4.7	15.45	9.5	19.4	13.5	13.8	7.45	8.8	2.75	11.8	15.2	15.3	17.15	13.5	16.4	11.7	4.1	7.4	15	11.55	9.8	7.05	11.7	6.55	8.9	7	16.4	2	8.35	10.2	8.2	13.7	13.9	6.6	14.85	8.7	11.95	7.45	6.2	6.8	2.2	5.1	13.4	7.75	8.55
AT1G60410	NA
AT1G60570	NA	10.45	11.25	13.4	11.3	13.7	11.95	14.5	12.6	11.8	1.95	4.45	3	12.55	17.8	7.4	14.75	8.45	15.6	9.95	2.15	14.55	2.3	8.95	8.9	14.35	19.2	14	12.3	9	12.95	2.3	4.95	13.9	7.7	13.95	10.1	13.2	12.45	8.8	4.4	2.4	3.7	1.5	7.5	10.8	10.4	13.4	13.8
AT1G61320	NA	0.35	0.15	0.55	1.85	0.1	0.7	1.3	0.35	0.2	0.35	0.3	0.2	0.2	0.35	0.2	0.25	0.6	0.5	1.5	0.25	0.2	0.25	0.25	0.7	0.2	0.2	0.8	0.15	0.1	0.6	0.45	0.15	0.25	0.3	0.45	2.25	0.3	0.8	0.4	0.1	0.35	0.4	1.4	3.45	0.1	0.65	1.7	2.6
AT1G61330	NA	0.35	0.15	0.55	1.85	0.1	0.7	1.3	0.35	0.2	0.35	0.3	0.2	0.2	0.35	0.2	0.25	0.6	0.5	1.5	0.25	0.2	0.25	0.25	0.7	0.2	0.2	0.8	0.15	0.1	0.6	0.45	0.15	0.25	0.3	0.45	2.25	0.3	0.8	0.4	0.1	0.35	0.4	1.4	3.45	0.1	0.65	1.7	2.6
AT1G61340	AtFBS1, FBS1	52.35	57.5	45.55	40.85	42	40.7	57.8	70.25	56.55	58.4	61.05	59.9	65.05	68.05	70.4	76.6	69.4	70.5	58.9	70.3	54.5	207.5	228.8	234.9	46.35	42.85	42.15	39.05	42	34.45	20.6	14.75	5.4	30.3	29.65	35.45	13.2	7.35	15.65	24.95	24.3	28.4	47.1	46.05	44.5	25.4	34.25	26.9
AT1G63090	AtPP2-A11, PP2-A11	451.35	468.25	441.35	430.95	411.45	449.25	319.25	328.75	326.8	240.5	284.2	246.15	159.7	165.45	185.1	110.65	112.45	120.65	172.8	186.8	173.15	359.75	350.25	353	277.9	243.15	248.6	366	379.8	373.2	111.35	136.4	120.8	264.25	229.55	255.3	281.1	315.3	298.85	173.6	174.7	162.4	213.1	203.15	210.2	58.95	57	61.65
AT1G64290	NA	14.3	2.3	2.3	11.65	2.8	2.3	2.9	18.7	3.2	1.35	2.3	2	2.45	3.3	2.7	3	1.55	2.3	2.75	2.3	1.6	3.05	2.5	1.8	2.4	1.3	5	1.95	5.95	2.3	2.45	2.25	8.05	2.75	13.55	13.15	2.05	2.55	2.2	1.45	5.55	1.3	6.55	0.75	1.4	3.4	7.6	2.65
AT1G64840	NA
AT1G65740	UCL1	6.2	7.35	1.7	0.4	4.8	1.9	4.85	7.8	7.8	3.25	2.15	2.3	2.1	2.65	5.35	6.55	4.05	4	3.35	4.15	3.3	5.3	2.2	3.9	0.6	7.5	4.1	3.9	7.8	4.85	10.3	4.1	2.95	1.55	1.1	5.4	1.75	1.55	2.5	3.6	4.85	5.9	4.1	5.3	2.05	1.7	4.95	0.6
AT1G65760	NA	13.45	11.75	16.6	14.3	9.95	7.95	8.8	12.35	9.8	10.65	6.95	5.3	10.65	12	8.35	5	5.15	7.7	4.45	4	7.2	11.95	5.15	11.3	4.4	8.45	9.3	4.7	6.6	9.85	9.25	2.25	7.45	6.6	7.8	9.15	5.45	8.55	6.85	4.35	5.2	2.25	5.5	2.45	3.25	5.85	6.6	3.4
AT1G65990	NA	0.6	0.5	1.15	0.55	1.85	0.6	0.85	0.8	1.45	1.6	0.75	0.65	0.65	0.75	0.7	1	1.15	0.75	1.05	0.55	0.85	0.8	1.3	1.15	1.1	0.95	0.6	0.5	1.25	1.05	0.65	1.2	0.85	3.4	1	3.25	0.65	0.65	1.6	1.15	0.7	0.45	0.65	0.55	0.95	1.05	1.65	0.8
AT1G66290	NA
AT1G66300	NA
AT1G66310	NA	7.35	9.1	2	5	0.9	1.1	1.3	1.9	1	1.55	0.75	3.6	0.4	5.55	9.3	2.25	1.75	9.45	4.5	4.85	0.7	5.6	0.4	3.35	5.9	3.4	1	0.45	2.4	7.4	2.15	0.4	1.75	5.3	0.65	1.05	2.5	1	2.7	5.25	1.85	8.05	3.45	0.5	0.4	1.7	2.95	3
AT1G66320	NA	8.4	12.15	7.4	5.45	1.4	7.55	4.2	1.85	13.55	6.85	8.4	1.5	10.5	12.35	1.8	6.35	1.15	1.8	4.65	5.35	0.95	2.75	1.15	0.8	3.65	0.9	4.05	1.95	6.1	1.5	4.5	0.8	9.6	8.4	9.75	10.25	5.8	4.05	6.35	1	9.8	7.05	4.9	6.15	5.45	12.5	17.85	6.9
AT1G66490	NA	0.65	4.5	4.9	0.55	1.95	0.7	6.2	2.7	1.55	5.7	0.85	5.25	7.3	7.1	3.35	2.65	7.05	2.45	0.85	3.4	0.9	1.1	0.65	0.65	7.95	0.4	3.2	0.25	0.4	1.3	1	4.95	0.7	2.65	3.85	2.45	2.95	1	4.8	0.7	5.2	3	0.25	1.6	1.9	5.55	0.5	5.35
AT1G67160	KIB3
AT1G67190	NA
AT1G67340	NA	57.85	53.65	57.25	61.75	62.4	62.35	56.75	54.6	37.2	50.35	58	51.2	69.05	78.5	68.95	77.7	83.05	92.55	61.1	50.95	56.7	46.8	48.3	52.1	54.3	43.4	45.65	41.25	58.2	50.65	89.05	59.7	75.45	200.15	212.05	236.5	138.3	147.55	142.95	84.4	95.9	101.1	62.25	49.8	55.15	231.15	257.5	221
AT1G67390	NA
AT1G67450	NA	9.35	8	7.5	5.4	13.55	9.8	10.1	11.1	8.55	3.9	4.35	10.1	7.35	11.25	12.15	11.6	6.65	6.65	6.85	2.5	4.65	4.25	4.75	8.45	10.65	11.3	7.5	7.2	4.7	6.3	5.6	4.8	10.65	6.95	10	11.4	7.65	10.65	7.85	5.8	1.35	3.55	5.15	2.6	5.15	10.05	6.3	9.95
AT1G67480	NA	170.15	221.9	167.35	196.3	198.65	178.25	167.25	172.3	171.05	216.15	170.75	147.45	155.95	170	153.3	173.5	123.9	208.3	194.05	185.15	190.85	156.35	173.95	152.55	198.05	174.7	191.2	187.85	190.1	241.25	172	218.95	196.15	111.95	106.6	105.75	215	196.1	215.6	233.75	260.35	227.3	173.9	187.85	143.9	154.7	183.6	138
AT1G67623	NA	3.55	5.4	6	0.35	0.55	0.55	4.85	9.05	1.15	8.25	2.5	1.05	3.85	3.85	8.2	0.4	5.4	2.45	6.7	7.6	3.7	0.95	2.3	6.25	6.6	1.1	5.05	0.6	6.55	0.95	1.05	0.6	0.85	3.75	4.65	4.85	3.9	0.7	0.55	1	1.2	0.25	4.15	3	3.3	0.75	5.55	4.5
AT1G68050	ADO3, FKF1	109.1	92.5	99.9	96.55	92.6	84.5	71.8	73.7	74.55	66.2	55.15	61.9	76.4	55.6	76.4	88.45	83.15	75.75	106.4	76.2	72.55	68.95	64.05	69.9	61.4	55.75	63.2	70.4	74.25	84.05	85.85	80.3	75.45	431.2	486.2	496.7	148.8	189.5	166.4	142.5	107.75	115.25	111.4	106.75	108.75	165.15	197.9	193.1
AT1G69630	NA	6.8	4.55	1.95	1.9	5.15	1	3.65	2.85	0.85	0.3	4	2.15	0.45	3.75	0.95	1.15	1.4	1.75	2.25	2	3.85	2.15	3.05	3.75	4.5	2.45	1.85	3.85	4.75	2.1	1.95	4.75	7.35	2.1	2.8	2	3.8	8.1	7.65	2.85	2.65	4.55	1.65	0.45	2.1	0.2	2.55	5
AT1G70360	NA	39.55	30.05	48.55	38.9	32.35	43.5	33.45	32.55	35	41.35	48.65	31.4	40	34.75	31.1	40.4	34.55	29.05	43.95	45.9	25.25	41.85	43.5	26.85	31.6	29.8	35.2	32.9	47.8	42.35	37.9	36.9	27.3	47.1	49.85	43.25	42.4	39.6	35.65	47.25	54.35	36.85	42.2	40.25	43.4	40.35	45.65	36.8
AT1G70590	NA	112.75	103.3	98.05	122.45	115.2	122.8	100.65	109.2	107.7	99.75	95.25	106.75	102.8	86.95	97.9	90.45	90.1	83.85	91.4	91.95	80.7	94.45	91.3	95.25	108.45	102.85	92	123.35	115.55	119.8	60	71	66.45	131.7	136.7	146.3	127.95	139.85	124.95	122.15	119.4	120.5	75.2	75.6	78.05	74.4	73.15	74.5
AT1G70970	NA
AT1G74510	NA	39.95	46.4	47.75	31.2	31.75	46.9	51.7	39.4	33.3	49.95	38.85	47	45.75	42.75	28.1	45.15	31.45	45.25	57.65	71.85	59.2	48.4	54.95	53.3	37.35	34.3	56.2	50.7	48.1	43.75	59.7	68.5	51.25	42.3	41.2	40.1	46.1	34.8	45.1	70.75	65.45	58.55	102.75	88.6	102.15	63.7	92.4	101.35
AT1G76830	NA
AT1G76900	AtTLP1, TLP1	252.25	264.95	238.85	242.5	279.9	236	246.65	257.9	238.95	199.75	196.5	203.05	228.25	240.95	210.45	209.05	189.6	195.9	174.65	157.45	123.9	170.3	192.45	198.1	168.35	158.4	172.55	197.25	207.4	191.4	211.7	180.65	214.2	259	242.65	259.25	242.8	215.15	256.4	253.1	217.8	247.85	202.65	185.1	182.7	216.15	224.05	200.05
AT1G76920	NA	139.7	139.9	138.45	124.45	131.2	139.65	121	132.9	139.05	128.55	136.35	126.35	118	106.05	123.3	117.25	128.25	124.2	148.45	159.55	166.15	128.4	147.25	134.65	154.55	137.75	153.95	140.05	146.25	143.55	158.55	146.4	122.15	277	275.55	281.05	174.55	162.95	185.35	241.9	229	277.1	217.8	224.25	202.2	167.75	171.05	159.3
AT1G77000	ATSKP2;2, SKP2B	62.9	65.55	68.25	62.35	62.25	65.4	51.55	49.55	42.85	32.55	30.05	37.85	33.7	27.1	26.35	31.75	31.05	27.05	48.6	50.65	50.65	55.2	50.2	50.25	39.9	39.05	39.5	40.7	36.05	44.55	68.75	60.65	55.55	309.4	289.75	307.55	108.4	98.5	111.45	48.55	63.2	56.9	127.25	139.55	134.8	133.25	141.6	135.2
AT1G77650	NA
AT1G78100	AUF1	205.15	244.45	221.95	126.45	173.1	143.55	121.4	126.25	139.9	125.25	135.9	104.15	81.55	80.5	79.7	79.2	72.35	68.1	96.3	77.3	90.7	87.85	88.2	81.85	109.6	136.35	151.6	141.1	154.35	154.65	85.6	88.05	119.25	68.6	82.8	68.85	153.25	164.15	166.75	102.7	103.7	119.15	120.75	133.85	146.55	32.05	28.55	31.4
AT1G78280	NA	134.3	131	129.6	121.55	130.8	130.75	115.25	120.75	131.95	104.75	96.85	97.45	92.5	95.15	91.45	56.3	70.7	64.25	126.4	125.2	110.6	129.95	142.3	141.05	126.15	122.2	120.95	166.25	156.1	139.5	69.25	62.85	44.7	152.8	146.5	123.55	135.8	146.6	153.1	94.6	105.65	97.85	160.1	147.25	152.8	71.25	69	72.25
AT1G78750	NA	22.85	30.95	25	11.7	24.4	16.8	23.5	22.35	22.05	19.85	13.05	19.7	17.4	20.65	11.65	13.55	22.55	17.3	24.95	19.7	23	21.8	17.85	23.15	20.5	11.15	14.35	8.25	14.85	19.05	10.25	12.3	16.1	15.1	17.3	13.4	8.75	16.6	14.3	21	24.6	28.4	16.4	17.05	27.35	3.5	12.1	11.95
AT1G78840	NA	20.45	11.2	12.85	16.2	21.35	10.95	16.75	19.25	15.8	10.1	10.85	13.95	15.8	17.8	13.4	21.75	13.25	18.45	12.05	10.7	5.55	20.25	14.95	12.9	6.2	13.6	11.2	22.2	15.35	12.9	16.3	8.45	11.7	9.55	13.5	12.65	11.95	12.3	6.85	7.65	15.5	14.1	11.25	2.65	9.65	10.25	14.25	12.25
AT1G80110	ATPP2-B11, PP2-B11	8.7	14.9	16.05	16.85	2	7.25	7.95	11.4	2.45	2.9	10.4	12.1	7.7	2.5	3.3	2.4	13.8	3.45	3.5	15	9.4	1	15.35	17.75	2.85	15.7	2.6	1.4	1.45	2.7	10.1	11.05	21	34.5	48.25	39.8	22.25	21.95	17.6	10.85	23.5	16.85	18.3	11.9	13.9	34.4	29.4	34.7
AT1G80440	KFB20, KMD1	962.55	1010.75	1057.75	604.35	560.05	611.85	325.3	324.9	307.55	204.85	206.25	196.35	154.75	149.1	132.75	115.2	120.95	116.6	387.45	297.45	315.9	640.65	688.25	681.3	187.4	173.5	190.6	244.1	262.8	257.65	220	164.45	149.9	365.2	359.6	352.75	628.15	676.2	640	479.65	492.65	516.4	181.85	179.55	180.5	108.9	122.8	110.8
AT1G80570	NA	34.2	29.1	34.15	27.25	29.75	21.05	19.8	16.6	17.5	16.05	18.4	17.3	17.5	20.9	24.95	18.05	20.1	17.4	17.95	21.35	18.65	25.95	26.9	21.9	18.45	13.75	22.5	13.8	15.55	14.75	18.5	18.6	20.95	48.2	49.65	46.7	26.7	34.2	32	31.75	36.25	32.9	20.15	20.9	19.05	18.05	21.4	15.9
AT1G80960	NA	26.85	37.9	24.15	32.1	20.15	32.6	17.85	23.35	18.45	22.25	19.1	13.25	8.35	1.6	12.35	14.15	8.45	2.3	22.4	23.55	15.75	27.15	32	28.3	14.3	18.3	16.95	22.5	26.75	25.65	21.15	11.15	13.25	63.8	57	53.4	42.25	44.2	46.2	28.15	29.85	25.65	26.8	22.8	29.35	10.9	4.9	9.8
AT2G01620	MEE11	253.2	257.75	227.75	210.15	265.8	223.4	247.2	205.2	249.95	213.9	202.75	220.9	214	213.25	224.6	191.75	201.1	217.65	131.2	151.25	138	287.9	284.05	290.95	208.85	214.3	195.95	225.05	228.3	240.5	253.5	203.2	201.55	224.65	231.3	206.2	273.4	246.45	302.9	214.05	243.55	237.05	229.05	221.7	210.3	127.4	116.55	118.65
AT2G02030	NA
AT2G02230	AtPP2-B1, PP2-B1	42.4	54.5	48.5	36.2	36.2	36.3	36.7	35.6	46.9	36.5	32.95	37.45	36.5	44.95	39.2	37.45	38.85	38.65	57.7	48.5	48.05	57.2	51.35	48.6	42.75	38.5	35.1	44.95	44.7	44.4	55.25	56	43.5	45.45	41.35	45.55	42	48.35	42.95	45.55	50.9	56.1	54.65	50.6	52.75	41.3	52.75	51.85
AT2G02250	AtPP2-B2, PP2-B2	7.15	3.4	15.4	10.95	6.25	3.55	14.1	10.05	6.6	2.45	3.4	6.05	11.65	2	9.05	5.35	10.25	14	9.25	5.1	5.45	16.8	11.05	11.95	9.75	4.05	5.7	2.7	7.1	15.35	1.35	8.45	2.9	9.2	13.8	16.05	5.3	8.35	9.4	5.85	1.2	4.7	3.15	1.05	3.3	5.5	2.55	13.15
AT2G02300	AtPP2-B5, PP2-B5	1.2	1	5	1.05	0.45	1	1.9	0.6	0.65	1.1	0.55	1.6	0.35	0.95	0.25	0.7	0.65	0.25	0.2	2.05	0.1	0.45	0.5	2.95	2.2	2.6	1.75	0.55	1.1	0.35	0.25	0.2	0.7	4.1	2.55	1.1	3.75	0.3	0.45	0.8	0.15	0.5	0.25	0.25	0.2	0.25	0.4	1.25
AT2G02310	AtPP2-B6, PP2-B6	11.8	12.55	17.15	4.65	15.05	10.8	14.4	9.55	8.25	7.15	7.65	9.75	5.6	5.75	12.85	8.5	8.95	9	14.75	7.7	8.25	7.7	8.2	4.95	9.1	12.7	7.95	7.3	9.65	9.15	10.4	7.5	4.85	8.35	11.25	10.25	6.3	9.15	8.3	6.5	9	6.1	3.85	1.2	2.4	7.05	9.7	6.15
AT2G02320	AtPP2-B7, PP2-B7
AT2G02340	AtPP2-B8, PP2-B8	3.65	4.65	4.55	2.8	4.8	4.55	3.75	3.75	3.7	2.35	2.95	5.05	1.65	4.85	6.8	4.25	2.05	6	3.8	5.7	6.45	1.15	1.45	3.4	9.2	5.55	6.55	5.6	4.65	6.3	4.1	3.5	5.9	7.95	7.6	5.5	5	4.55	5.1	3.7	4.8	5.2	3.3	0.85	2.55	7.8	4.7	3.6
AT2G02350	AtPP2-B9, SKIP3	20.45	19	25.05	18.45	21.8	17.85	27.65	26.3	28.7	26.95	17.45	19.95	19.75	28.5	28.95	20.5	18.8	17.05	21.75	14.1	20	24.4	29.85	24.2	21	31.2	23.15	22.25	21.9	30.35	20.5	23.15	23.05	28.1	25.95	28.5	22.5	21.2	14.55	16.6	17.45	16.25	17.15	17	17.6	26.7	24.75	24.3
AT2G02360	AtPP2-B10, PP2-B10	89.8	97.35	90.15	85.2	91.4	92	78.45	80.5	81.2	42.1	61.75	61.35	52.15	59.55	52.4	49.1	40.65	39.8	52.55	53.35	53.95	88.95	72.4	73.35	77.65	75.3	78.3	92.55	88.65	78.45	76.65	64.75	63.05	222.75	214.95	209.4	119.25	107.3	118.1	76.4	76.75	78.25	58.9	56.35	56.2	36.3	32.3	30.9
AT2G02870	NA	131.35	118.55	105.5	84.1	81.95	86.6	73.3	87.7	83.25	76.55	73.1	76.2	68.75	61.5	106.3	79.1	81.15	81.35	104.2	85.8	103.35	66.35	72.95	61.7	84.6	79.4	92.55	84.9	95.75	114.4	91.9	76.7	81.5	319.75	326.35	317.35	147.95	195.4	156.5	162.25	168.45	173.6	146.05	120.5	146.45	80.4	70.6	73.55
AT2G02890	NA
AT2G03460	NA	2.35	8.9	1.15	0.6	1.5	2.85	1.9	1.55	2.45	1	1.2	1.55	1.45	2.05	1.45	1.85	1.8	1.95	11.35	1.65	7.25	2	1.4	9.05	2	1.35	9.5	1.25	1.4	6.55	1.8	1.3	1.5	1.15	1.5	3.8	1.3	9.8	0.9	1.35	1.85	1.1	1.45	7.75	4.7	2.05	5.55	7.4
AT2G03560	NA
AT2G03610	NA
AT2G04230	NA	67.45	73.95	73.5	54.25	57.6	52.75	48.95	48.95	61.3	44.55	54	45.45	42.6	50.6	45.35	57.35	45.3	48.2	48.2	51.3	55	69.55	68.85	55.8	46.15	54.85	49.45	53.95	85.6	46.1	52.55	56.55	44.3	94.05	66.05	89.5	73.7	76.4	61.25	74.8	72.4	71.65	65.8	74.9	65.95	21.15	25.95	24
AT2G04810	NA
AT2G04920	NA	9.35	11.45	7.3	8.45	11.6	9.55	10.3	9.2	11.4	8	10.1	12.1	11.1	12.4	8.15	14.25	5.6	8.55	10.05	10.75	8.05	10.05	8.1	9.6	11.95	8.5	4.85	4.25	15.15	11.4	7.45	8.3	9.65	10.05	9.95	15.55	9.3	10.8	11.3	7.1	11.2	5.85	8.45	7.05	10.8	13.7	13.15	12.55
AT2G05970	NA
AT2G07120	NA	6.1	4.75	6.95	2.15	5	5.5	5.5	8.35	4.8	9.15	1.35	6.15	1.5	7.6	10.2	5	8.6	9.4	4.45	2.7	8.1	9.55	6.55	5.15	4.95	4.75	1.45	0.85	6.4	5.5	2.9	3.2	7.05	6.95	6.7	10.5	3.25	2.8	2.5	1.45	9.2	5.5	3.9	2.95	4.35	7.35	8	5.05
AT2G07140	NA	43.35	31.35	27.65	21.75	32.65	17.55	23.65	23.6	29.85	26.25	23.45	14.15	18.55	23.15	23.3	12	22.05	19.95	23.75	21.25	26.7	38.9	37.55	34.3	15.3	22.35	20.9	18.3	29.6	17.1	11.5	26.95	25.55	23.8	18.75	30.15	19.75	13.5	20.2	9.4	16.15	10.4	10.9	9.4	6.9	6.7	6.25	8.65
AT2G11200	NA
AT2G14290	NA	15.45	16.9	21.1	25.1	26	13.2	23.2	21.35	25.7	24.75	33.05	20.3	20	28.25	29.85	29.7	27.3	24.3	22.8	31.25	36.45	34	23.35	25.15	22.45	22.9	18.65	32.6	19.65	26.95	20.35	15.9	21.9	10.15	15.55	12.55	16.35	26.35	19.75	13.2	16.75	8.25	19.5	16.6	17.15	28.3	12.85	15.65
AT2G14500	NA
AT2G14710	NA
AT2G15640	NA	2.8	8	3.5	0.75	6.1	3.2	2.05	3.6	5.2	3	2.2	1	1.25	1.45	3.55	4.25	0.8	3	4.8	0.55	2.8	5.5	2.4	3.5	6.85	5.25	1.55	3.85	3.05	2.25	3.55	3	3.55	4.6	2.6	6.1	2.7	2.35	2.7	3	1.1	0.6	0.8	0.35	2.5	3.05	0.4	0.75
AT2G16220	NA
AT2G16290	NA	0.75	0.55	5.3	3.7	0.55	4.25	0.95	0.25	0.45	0.25	0.35	0.2	1.3	0.95	0.35	1.35	0.6	4.2	0.8	0.65	5.7	2.55	1.45	1.75	0.6	7.05	0.35	0.25	0.9	0.85	0.9	0.6	0.3	3.45	3.65	7.85	0.45	0.55	2.45	0.55	2.3	1.3	0.35	4.35	1.3	1.2	0.4	5
AT2G16300	NA	0.75	0.55	5.3	3.7	0.55	4.25	0.95	0.25	0.45	0.25	0.35	0.2	1.3	0.95	0.35	1.35	0.6	4.2	0.8	0.65	5.7	2.55	1.45	1.75	0.6	7.05	0.35	0.25	0.9	0.85	0.9	0.6	0.3	3.45	3.65	7.85	0.45	0.55	2.45	0.55	2.3	1.3	0.35	4.35	1.3	1.2	0.4	5
AT2G16360	NA	21.95	20.15	26.3	18.7	21.6	19.85	23.4	21.95	27.55	20.75	18.45	16.15	24.2	25.25	25.65	26.6	24.8	24.5	23.55	19.55	16.65	20.45	25.55	27.3	15.65	18.95	18.75	13.2	18.15	9.75	25.8	22.25	26.5	15	14.5	18.95	16.45	20.7	13.3	16.55	22.8	19.85	18.1	15.85	17.7	48.6	31.25	34.25
AT2G16370	AtDRTS1, DHFR-TS-1, THY-1	57.65	60.2	48.7	46.7	48.15	64.7	53.5	46.75	48.8	71.9	55.75	62.95	66.3	72.4	79.4	83.35	86.35	99.55	81.55	69.9	66.85	76.65	58.7	72.9	63.1	56.05	62.8	46.7	57.6	46.75	79.25	75.8	70.9	42.3	47.15	38.6	56	56.9	69.15	48.3	39.3	43.2	66.85	60.85	56.35	147.8	148.6	144.7
AT2G16450	NA	0.65	1.8	2.05	0.8	1.4	0.65	7.85	1.05	5.75	1.85	2.85	4.7	6.6	3.25	7.9	7.55	0.8	0.9	1	0.85	0.4	3	5.15	0.75	0.5	4.9	3.9	0.8	5.7	1.05	0.9	5.85	4	6.55	5.35	8.3	4.05	1.25	1.95	0.6	4.05	0.3	3.35	1.3	3.85	1.3	2	0.8
AT2G16810	NA	8.85	7.65	10.45	3.65	9.25	6.25	12.55	10.15	2.85	7.1	3.7	7.6	6.9	7.2	12.65	13.8	7.9	1.05	1.75	7.75	3.35	8.2	5.35	6.35	1.05	9.45	7.65	4.95	8.2	9.8	11.2	5.2	6.85	3.85	5.3	6.45	7.5	12.3	9.8	5.75	7.65	4.3	4.2	6.05	6.2	6.9	4.95	8.05
AT2G17030	AtSKIP23, SKIP23	53.05	53.3	52.15	35.45	47.25	49.3	50.05	40.4	47.7	36.45	42.55	35.75	43.2	45.75	33.85	37.55	34.35	39.05	35.1	30.8	39	49.85	47.3	43	32.95	45.7	35	40.4	40.85	45.85	40.4	49	41.9	90.75	83.4	92.6	78.2	63.8	70.6	56.85	49.4	55.65	56.15	50.35	57	68.95	69.75	59.45
AT2G17036	NA
AT2G17310	SON1	17.55	4.25	12.9	8.8	14.45	10	14.4	6.05	21.35	2.65	7.15	11.6	13.1	16.4	8.1	17.3	10.5	9.05	4.4	5.05	7.1	11.3	7.7	16.15	16.3	4.2	11.75	7.95	10.25	15.25	12	9.85	15.8	1.7	3.3	7.45	8.65	4.5	8.8	11.65	9.3	7.3	7.25	6.9	5.15	9.45	7.7	5.65
AT2G17690	SDC
AT2G17830	NA	56.15	43.15	36.5	43.3	38.4	39.8	46.1	48.45	54.65	42.45	29.25	28.15	36.15	38.35	33.95	40.25	26.2	27.75	43	56.05	39.85	36.8	36.8	38.85	36	27.65	31.05	30	30.15	33	39.4	28.9	34.9	22.7	35.6	31.7	21.4	30.3	21.2	34.05	39.1	25.2	34.75	37.45	28.3	24.15	29.55	34.2
AT2G18280	AtTLP2, TLP2	289.05	286.05	266.35	323.65	295.6	293.75	269.65	267.3	243.25	226.55	237	225.3	205.5	185.45	193.85	202.35	209.15	192.7	257.55	242.4	247.2	307.45	291.55	271.3	226.25	222.5	220.75	287.45	300.2	310.3	288.3	239.9	217.4	200.1	197.9	210.2	369.3	397.9	354.95	448.35	495.85	449.35	372.05	353.35	365.8	79.9	81.05	56.85
AT2G18780	NA	21.1	17.2	17.25	15.5	14.2	13.6	16.55	10.45	16.5	12.45	17.05	20.6	18.95	20.4	23.4	16.25	18.85	23.8	20.1	19.05	18.05	13.25	21.7	10.2	9.55	7.4	12.65	13.65	17.2	16.45	22.9	15.5	17.55	49.55	49.8	48.05	27.3	28.6	25.25	38.1	34.6	33	44.25	37.25	43.95	80.3	72.6	71
AT2G18915	ADO2, LKP2	67.05	66.35	64.55	72.2	56.2	66.05	52.6	52.3	47.95	46.3	53.55	44.7	46.95	46.4	62.05	57.9	43.3	47.05	49.3	47.35	44.65	58.35	56.2	56.25	47.65	47.2	63.6	58.85	51.85	64.85	62.75	59.3	43.75	142.35	131.15	114.6	74.15	79.65	91.3	77.15	76.6	98.2	72.65	63	74.15	70.65	62.85	55.35
AT2G19630	NA	3.1	0.6	5.25	0.95	2.75	4.9	1.2	5.6	0.7	0.95	0.45	1.05	0.75	2.7	2.55	3.6	0.55	1.45	4.3	3.25	3.15	0.25	5	2.1	0.85	8.4	0.95	0.9	0.25	5.2	2.85	0.55	4.2	1.35	4.4	0.75	8.25	2.85	3.9	0.6	1.8	0.2	0.35	0.2	2.55	2.45	0.45	3.35
AT2G20380	NA	7.6	13.85	6.85	12	13.95	6.2	11.95	14.4	11.35	6.75	6.2	8.95	14.6	13.7	11.1	18.2	14.05	13.1	7.65	6.65	11.05	16.65	11	8.7	11.45	8.45	17.7	6.7	16.35	6.4	9.75	9.4	11.6	9.05	7.35	13.65	7.4	15	10.25	7.5	13.8	10.1	3.35	2.95	5.5	6.45	9.6	7.65
AT2G21680	NA	6.65	9.45	8	6.55	13.35	9.55	12.9	6.7	12.2	5.25	6.1	6.45	11.35	7.05	4.5	9.75	11.05	8.7	6.95	3.75	7.15	8.4	6.85	6.7	2.8	9.6	3.9	7.05	0.85	5.9	10.55	4.8	13.65	9.45	12.25	6.2	9.7	1.55	7.7	10.1	3.2	11.15	4.75	8.2	4.1	8.25	1.35	1.95
AT2G21930	NA	18	20.6	13.85	14.45	14.55	13.8	19.7	24.2	27.05	12.85	17.3	13.3	22.15	21.25	25.75	21.55	16.85	14.15	15.2	27.15	21.35	20.65	22.1	21.2	18.05	13.7	14.95	13.25	13.15	18.1	26.45	13.6	14.75	9.25	12.8	13.5	12.1	12.35	15.8	16.2	13.25	12.95	8.7	13	10.7	13.45	10.7	11.25
AT2G21950	SKIP6	131	138.35	134	112.75	135.3	118.05	96.05	99.35	97.9	92.6	83.2	87.7	84.25	80.85	83.55	73.3	65.7	82.75	103.45	111.15	91.2	125.65	117.6	104.35	89.75	91.15	110.95	123.15	103.85	115.8	107.95	124.3	95	174.15	170.4	179.3	155.6	183	160.25	146	135.3	133.4	127.1	105.7	107.1	92.8	100	106.1
AT2G22030	NA	1.25	4.15	4.85	3.75	2.95	1	2.95	6.25	5.55	4.85	4.75	5.8	1.55	1.75	8.4	7.55	8.1	4.05	2.4	7.6	4.85	4.05	4.55	1.3	5.2	5.1	5.8	9.5	6.85	1.05	0.9	8.1	6.6	2.9	4.25	4.6	4.65	1.45	4.5	3	8.2	4.95	1.8	0.9	0.4	1.2	2.6	3.05
AT2G22050	NA	0.25	1.2	1.15	0.75	0.45	1.6	1.15	1.35	0.9	1.1	0.45	1.6	0.4	1.6	1.5	0.55	0.35	0.5	0.55	1.35	1.25	1.55	0.75	0.8	0.7	0.8	2.35	0.65	1.65	0.8	0.6	0.6	1	0.7	0.75	0.75	1.9	0.45	0.6	0.55	1.05	1.25	0.7	0.45	1.15	0.5	0.7	0.95
AT2G23160	NA	8.8	12.25	11.15	2.05	13.55	3.1	4.65	6.75	10.9	6.85	8.95	9.7	2.2	15.5	15.85	18.65	5.4	10.1	11.45	2.75	9.5	7.25	15.35	5.8	2.7	1.55	7.45	5.75	11.15	10.05	7.9	10.5	12.6	10.15	8.7	7.15	10.25	13.55	11.05	2.1	4.6	9.75	5.2	8.55	11	9.1	6.2	2.2
AT2G24250	NA	12.05	6.65	4	12.45	12.05	6.15	3.8	3.75	7.95	4.15	3.2	11.65	12.8	5.3	4.35	5.45	6.6	21.95	4.55	4.75	10.85	2.9	10.6	15.9	7.05	15.7	3.45	9.55	8	8.95	3.55	10.2	4.85	23.9	18.15	20.35	21.35	13.5	14.75	19.3	16.6	17.9	21.35	15.3	18.9	32.15	33.3	27.1
AT2G24255	NA	11.25	12.5	14.5	12.6	13.2	12.75	21.1	16.4	15.8	17.45	13.2	17.2	15.3	14.95	15.95	15.85	14.4	15.5	21.6	13.1	5.95	20.05	20.65	21.3	14.85	14.8	16.1	13.4	15.6	17.1	15.6	8.1	22.65	10.25	12.05	13.4	10.7	18.05	15.2	6.45	12.85	9.7	8.85	9.5	9.45	10.05	13.6	11.8
AT2G24510	NA
AT2G24540	AFR	92.4	87.05	96.85	55.3	69.55	62.25	65.15	58	53.1	26.3	29.25	35.55	22.4	36.3	34.55	31.15	24.15	29.9	38.9	42.85	36.95	121.6	89.75	99	48.05	43.35	43.65	50.5	46.45	66	117.95	155.15	126.75	55.15	64.25	62.55	180.8	145.4	197	130.2	122.35	120	150.45	144.15	154.5	22.45	17.9	21.2
AT2G25490	EBF1, FBL6	455.9	487.5	506.05	404.5	460.25	392.65	362.25	334.55	374.65	304.7	324.1	297.95	280.55	339.8	307.75	277.55	192.05	214.95	244.2	214.6	273.6	281.35	307.1	267.45	332.7	322.35	366.7	393.85	386.65	242.05	343.4	340.85	291.1	888	793.55	779	508.85	614	536.2	596	611.25	485.95	449.9	485.8	444.25	303.65	307.7	302.65
AT2G26030	NA
AT2G26160	NA	0.45	0.55	0.55	0.3	0.7	0.8	0.55	0.4	0.45	0.4	0.4	0.15	0.45	0.25	0.5	0.25	0.25	0.6	0.85	5.35	0.25	0.35	0.15	0.9	0.55	0.25	1.2	0.2	0.3	0.5	0.25	0.35	0.4	1.4	0.55	0.45	0.3	0.75	0.25	0.45	0.45	0.35	0.3	0.2	0.15	1.2	0.75	0.45
AT2G26850	NA	8.6	13.45	12.45	9.15	8.8	9.3	8.95	17.2	10.85	10.9	9.95	9.4	10.75	18.8	11.05	15.7	7.25	8.95	8.15	6.3	8.1	12.4	11.2	5.5	12.2	10.4	12.45	12.7	11.65	8.95	6.65	5.1	4.45	5.85	10.55	6.95	8.8	11.05	11	9.4	10.15	8.9	7.9	10.2	2.6	10.6	12.95	7.95
AT2G26860	NA
AT2G27310	NA	53.9	48.15	41.75	38.45	51.05	48.85	29.35	42.35	34.55	20.35	30.15	24.95	23.05	26.6	18.95	20.1	15.85	13.6	19.5	24.85	26.2	76.65	53.3	62.65	27.2	18.9	20.35	35.55	31.95	35.55	17	12.25	10	95.85	89.45	100.15	24.7	34.95	30.85	58.7	62.35	66	21.7	19.5	35.85	6.25	5.5	5.9
AT2G27520	NA	13.8	11.6	15.7	13.75	13.45	9.2	19.95	19.5	10.1	13.2	12.6	15.25	19.3	13.85	17.55	21.1	13.7	14.95	13.95	14.6	10.65	15.9	14.1	17.75	15.45	16.45	13.3	8.8	10.7	11.1	16.35	11.95	8.7	9.15	11.9	15.85	7.35	11.5	6.3	8.6	8.6	7.2	8.45	6.5	11.6	21.35	18.75	22.75
AT2G29600	NA	13.95	13.4	14.2	11.7	13.1	14.6	11.05	12.7	9.85	8.85	10.85	10.55	11.25	6.8	12.95	14.95	10.95	16.3	12.2	4.85	19.2	15.25	12.85	8.2	12.85	3.6	18.9	13.3	10.8	18.1	12.65	13.35	10.9	14.35	7.1	8.75	6.85	22.45	11	18.25	11.3	7.85	6.35	8.95	9.75	18.85	7.85	7.75
AT2G29770	NA	4.9	1.05	2.2	1.1	0.6	0.55	0.7	1.25	0.6	1.55	6.2	1.8	4.2	1.25	4.8	5.15	1.55	3.8	1.1	0.9	3.05	3.85	0.65	1.3	1.5	2.8	10.2	0.5	1.55	1.85	5.15	5.45	0.95	0.9	2.85	2.55	1.15	5.9	2.7	2.55	0.55	0.7	1	1.25	1.4	0.35	3.35	1.25
AT2G29780	NA	18.65	15.85	18.1	20.35	24.8	21.1	24.85	23.85	27.7	13.05	17.45	15	16.5	33.65	33.35	25.7	21.45	26.9	9.8	13.65	13.55	22.4	24	23.05	18.85	25	15.45	18.15	23.05	25.6	23.75	14.95	24.05	15.8	24.2	13.7	11	17.4	13.25	14.7	20.9	21.35	8.4	16.7	10.65	18.95	19.5	20.85
AT2G29800	NA	13.8	12.9	8	13	15.05	14.85	17.55	14.85	2.4	10.25	22.05	12.45	4.95	3.15	22	17.85	15	16	18.4	11.45	13.6	16.45	17.05	11.8	18	19.55	10.35	17.15	17.1	28	20.2	11.95	18.1	9.1	11.55	17.3	11	14	17.6	9.55	8.65	2.25	10.7	10.85	6.4	7.85	2.8	11.25
AT2G29810	NA
AT2G29820	NA	9.1	14.65	15.65	8.2	6.35	4.15	6.5	9.4	3	4.4	6.9	10.4	11.7	11.05	14.3	9.8	10.4	9.55	7.1	9.35	12.7	9.05	11.55	9.5	12.2	14.1	10.35	5.75	7.4	16.5	12.5	10.45	13.55	5.75	5.75	11.45	8.95	13.25	6.1	4.25	9.6	10.95	7.35	3.55	5.7	5.9	10.05	7.15
AT2G29830	NA	5.8	3.7	1	4.05	7.05	0.7	1.2	0.9	1.5	6.9	1.6	0.9	4.4	1	0.55	2.05	1.2	0.75	1.35	0.8	1.8	1.45	1.35	1.25	1.6	8.5	4.5	1.8	0.95	2.7	1.05	1.9	0.9	2.95	10.7	6.7	4.65	1	1.4	0.8	3.5	0.75	0.95	0.85	0.55	5.75	2.3	4.45
AT2G29860	NA	6.85	14.15	13	15.9	14.3	12.35	16.3	17.2	11.95	10.1	12.85	13.15	10.8	19.65	16.9	20.45	10.65	15.15	13.1	3.85	13.9	11.95	15.05	11.05	14.2	13.4	18.9	9.8	8.25	10.75	16.8	12.75	19.95	3.7	8.8	9.1	7.25	15.35	11.2	4.45	11.35	7.95	7.85	9.7	7.05	12.6	14.75	13.15
AT2G29910	NA
AT2G29930	NA
AT2G31470	DOR	4.55	5.75	1.1	2	4.35	2.45	1.1	3.1	1.15	0.9	3.65	1.05	4.2	0.4	9.65	4.15	0.75	2.5	0.65	1.4	1.65	1.45	10.25	0.75	3.15	0.6	6.75	0.55	0.7	2.7	1.25	1.7	2.3	3.4	2.8	3.95	2.85	4.1	2.65	1.35	0.45	0.7	0.45	2.4	0.45	4.7	3.9	2.45
AT2G32560	NA	110.2	106.45	113.1	109.9	133.15	111.95	95.5	111.2	148.4	123.4	138.55	126.9	108.5	112.85	92.65	80.15	88.55	89.35	101.2	83.25	114.5	181.55	221.8	213.95	115.3	120.75	127.8	130.55	108.4	82.5	115.9	107.55	99.8	13.4	18.9	16.7	102.85	109.6	116.05	94	133.45	113.2	125.3	100.2	122.55	40.2	41.2	34.7
AT2G33190	NA
AT2G33200	NA
AT2G34280	NA	8.65	7.35	8.25	9	7.65	5.75	5.6	11.5	8.25	3.45	5.1	6.7	5.55	8.45	6.7	0.65	11.35	5.95	4.8	4.5	6.55	4.95	5.8	3.4	2.55	6.7	7.55	3.65	9.65	8.7	7.35	7.25	6.7	3.95	8.8	4.55	9.05	1.25	7.95	25.75	31.6	31.65	5.65	7.7	5.85	6.55	9.15	5.55
AT2G36090	NA	8.45	1.55	7.35	5.1	5.05	0.9	6.25	5.35	0.65	8.65	5.45	0.4	0.9	9.4	6.7	17.35	10.45	11.8	0.95	4.05	2.5	2.15	2.8	4.4	1.85	1.05	4.9	3.95	1.8	8.9	7.05	0.75	3.35	15.7	14.5	11.55	7.15	17.05	7.9	14.35	10.8	21.8	15.3	14	17.05	3.3	1.95	1.25
AT2G38590	NA	2.15	4.7	5.65	0.65	5.95	3.2	0.2	3.3	0.55	4.4	0.6	4.25	3	7.1	3.2	6.55	7.8	8.95	3.3	7.05	0.85	2.3	1.95	6	3.4	0.45	3.15	5.1	6.05	9.6	6.7	4.35	3.75	4.8	2	5.45	0.65	6.4	2.1	4.5	6.5	3.85	3	3.05	1.2	0.75	2.2	3.7
AT2G39490	NA
AT2G39940	COI1	64.3	56.25	72	59.7	66.85	68.5	67.65	70.25	58.85	66.8	71.55	60.35	58.05	50.95	69.8	61.6	65.4	63.5	61.4	56	58.05	81.95	93.6	85.55	57.9	56.2	57.85	63.2	62.6	63.45	79.2	93.3	87.7	139.35	168.55	152.1	134.3	129.3	119.5	117.2	111.7	114.8	89.4	87.3	98.1	65.9	70.6	75.7
AT2G40920	NA
AT2G41170	NA
AT2G41360	NA
AT2G42620	AtMAX2, MAX2, ORE9, PPS	46.3	36.25	40.8	64.65	58	51.85	43.95	48.2	52.3	52.8	53	50.5	53.6	52.35	50.55	29.6	35.4	54.9	96.95	72.25	80.2	51.85	52.65	55.85	62.35	54.45	52.65	66.85	48.35	74.35	65.05	43.9	46.15	60.45	50.1	59.45	43.3	47.85	60.95	38.1	39.7	48.85	54	42.4	48.2	79.2	87.95	69.6
AT2G42720	NA	9.35	7.25	7.6	9.3	6.7	8.9	18.3	18.85	16.3	7.85	8.55	11.05	5.15	17.45	6.3	10.9	12.7	12.25	12.15	7.7	12.65	11.7	18.7	13.9	15.65	15.15	9.9	8.9	9.7	7.45	17.95	11.85	18.05	6.3	1.6	8.3	17.9	10.55	12.75	2.7	10.2	9.1	9.35	13	7.35	19.45	13.3	18.25
AT2G42730	NA
AT2G42955	NA
AT2G43260	NA	45.65	41.3	46.65	33.35	46.55	45.75	45.45	42.45	37.4	44.8	38.65	34.35	27.45	35.8	36.55	47.55	53.5	45.25	42.6	52.8	45.1	36.35	41.9	36.4	46.6	34.25	43	41.15	47.2	39.7	37.35	32.8	46.65	49.35	40.85	48.15	45.45	44.7	44.1	36.05	43.1	50.3	51	52.95	48.25	89.55	79.1	79.95
AT2G43270	NA	1.1	10.2	1.95	0.65	1.1	6.95	5.65	8.5	2.45	0.9	1.55	1.6	2.1	4.45	2.05	1.1	2.05	2.75	9.9	7	5.25	7.5	5.85	2.15	5.65	2.9	2.4	3.5	7.35	2.75	3.2	4.3	1.65	7.35	5.95	3.05	4.35	0.95	2.15	8.05	5.15	1.55	2.45	0.65	4.95	2.15	3.7	3.1
AT2G43440	NA
AT2G44030	NA	6.5	14.75	11.85	9.5	14.1	14.9	17.8	10.45	9.9	8.3	15.75	8.75	9.8	15.1	15.65	12.5	13.6	14.1	12.15	15.3	4.75	8.85	13.25	16.4	10.55	18.1	12.7	12	11.55	14.65	12.25	16	14.7	3.65	16.2	9.05	12.55	12.95	10.2	13.15	10.2	11.7	9.8	9.2	8.4	9.1	8.75	4.65
AT2G44130	KFB39, KMD3	157.85	159.25	141.05	211.85	188.95	185.1	182.2	167.15	191.8	129.9	115.5	123.8	141.45	118.3	108.55	116.45	102.4	98.25	238.15	186.6	182.95	203.9	198.15	192.05	134.4	110.9	124.7	151.4	135.4	153.8	201.75	123.75	125.9	71.1	67.45	79.4	348.75	325.75	259.25	432.25	468.5	432.2	366.05	363.75	378.55	29.8	41.85	36.2
AT2G44630	NA	11.05	13.2	12.25	8.2	13.7	17.25	19.1	12	12.95	11.3	13.1	6.95	11.75	20.05	13.45	20.55	9.95	14.9	10.4	18.35	17.45	9.45	7.95	13.35	12.15	9.4	17	13.95	14.55	7.55	12.3	14.25	9.6	8.1	11	7.2	8.95	11.95	13.9	13.75	8.85	9.4	12.05	9.9	6.95	22.8	18.3	23.9
AT2G44700	NA
AT2G44900	ARABIDILLO-1, ARABIDILLO1	89.65	84.4	82.3	79.25	93.05	90	83.95	84.65	73.1	87.9	81.35	74.6	69.6	83.8	76.1	81.4	82.85	78.8	56.05	52	50.8	75.25	65.95	65.9	88.8	80	82.4	87.3	87.05	74.25	72.8	74.3	68.1	109.8	100.8	96.95	91.95	95.5	88.05	79.05	75.6	74.3	54.25	59.3	52.2	79.85	87.3	73.6
AT2G47900	AtTLP3, TLP3	67.8	73.6	72.55	66.45	77.05	80.55	83.5	83.85	62.75	75.35	76.55	81.85	86.2	101.8	88.85	118.1	124.9	100.3	71.55	62.05	73.9	76.3	74.3	81.9	70.15	65.2	68.45	76.65	78	78.3	97.35	84	98.75	90.5	75.15	82.65	81.85	87.85	77.85	105.4	105	107.2	105.15	113.45	108.5	245.5	226.15	225.65
AT3G03030	NA
AT3G03040	NA	72.75	74.1	78.45	68.3	56	67.45	64.55	69.6	67.35	60.55	62.15	57	58.2	63.55	70.6	83.7	74.1	78.2	97.7	89.95	81.05	58.15	59.65	62.85	61.15	55.6	59.25	57.2	58.6	51.4	75.25	68.9	60.25	91.25	92.35	86.6	71.55	70.1	72	92.45	76.4	90.9	108.2	106.55	99.7	106.7	102.4	115.1
AT3G03360	NA	34.2	34.3	30.7	31.5	28.15	33.7	27.45	28.05	25.25	31.1	34.55	27.6	32.6	33.5	30.5	38.1	41.05	32.7	35.1	32.6	26.15	30.05	32.4	24	35.65	23.85	21.75	18.05	24.55	23.15	41.95	35.2	46.2	45.25	42.1	45.3	44.65	43.2	40.3	60.15	63.85	63.55	48.15	45.6	56.55	58.6	56.2	60.6
AT3G03730	KIB4
AT3G04660	NA	9.1	6.2	10.4	2.75	8.25	9.85	5.8	2.75	6.1	2.9	4.85	3.85	5.85	4.15	5.05	7.55	1	1.55	5.1	8.35	5.85	3.1	0.7	7.6	2.6	5.55	12.2	4.4	9.6	0.95	3.25	7.7	4.2	3.1	2.15	5.3	8.4	10.05	6.95	4.2	5.75	5.2	2.8	2.05	1.55	3.9	3.25	7.1
AT3G06240	NA	115.5	119.6	120.7	97.35	122.45	109.95	121.3	94.75	95.4	89.45	84.7	86.2	107.95	90.35	85.1	74.45	70.05	79.1	130.2	104.15	94.7	87.15	88.15	85.3	110.8	91.95	122	115.25	121.75	125.95	81.4	100.65	101.5	166.8	156.05	178.4	132.55	122.65	132.25	135	138.4	153.95	129.7	132.05	132.2	117.95	118.35	126.5
AT3G06380	ATTLP9, TLP9	117.6	125.05	125.15	135.95	117.75	127.6	105.5	102.15	111.35	100.2	100.85	108	88.8	91.8	106.9	81.6	80.8	82.4	117.65	115.6	107.8	131.05	124.2	112.6	110.3	92.95	114.15	127.6	110.25	119.4	106.8	118	95.15	157.05	112.95	121.8	186.9	211.75	184.95	193.7	165.6	179.75	108.1	110.25	100.4	90.2	90.2	83.65
AT3G06570	NA	46.25	40.9	54.8	42.35	60.2	46	44.5	60.05	62.95	48.75	53.1	36.45	34.5	42.5	38.4	34.1	33.7	25	56.45	43.75	56.35	50.5	43.35	35.2	40.1	40.7	53.5	39.6	41.8	46.35	46.65	44.95	40.35	58	49.5	50.85	46.65	52.95	58.6	70.8	74.75	63.1	48.75	58.75	48.25	47.8	56.65	36.55
AT3G07550	NA	92.55	85.1	74.65	65.2	75.65	72.05	76.9	50.55	52.65	47.05	56.25	59.3	40.9	60.35	62.1	65.45	41.4	42.5	58.55	51.35	44.1	50.7	43.7	56.4	70.5	61.1	67.8	55.55	64.1	70.7	54.55	55.2	48.3	55.55	54.35	59.6	50.95	54.35	61.05	56.8	50.1	49.85	71	77.15	75.25	70.7	69.9	70.35
AT3G07870	FBX92	138.65	147.25	142.65	168.5	143.9	182.2	122.35	129.3	134.3	103.65	107.6	111.15	84.6	85.1	91.85	68.7	57.75	97.45	97.3	77.65	73.25	102.35	107.25	114.25	107.25	92.6	109.95	163.9	149.5	145.9	80.4	82.4	81.25	224.2	173.7	201	206.65	192.8	259.75	314.6	336.75	316.6	112.6	119.5	117.2	14.75	16.8	18.45
AT3G08750	NA	4.7	5.15	2.2	1.35	1.35	0.35	10.4	1.15	8.05	1	1.85	1.05	1.1	1.85	6.8	1.8	3.25	1.25	1.5	0.95	1.55	1.6	1.45	1.35	1.5	1.45	1.3	1.35	0.8	4	5.45	1.75	1.2	1.65	7.25	11.95	1.55	1.85	6.55	1.15	1.15	9.15	3.85	1.65	1	1.3	1.75	1.4
AT3G08810	NA	13.15	11.95	20.05	12.8	13.8	15.95	21	16.1	21.1	9.8	11.3	13.15	16.8	20.75	17.1	23.25	13.45	15.7	19.3	18.4	16.65	18.3	8.95	13.3	13.3	13.45	15.35	12.4	11.35	11.45	13.15	13.1	13.8	11.9	10.65	13.65	9.55	12.45	9.8	6.7	12.6	9.6	7.7	11.7	13.2	11.15	13.95	7.35
AT3G09750	NA	8.8	11.8	9.9	5.4	9.7	10.05	7.75	11.65	8.4	9	9.75	10.6	10.2	9.35	9.95	9.1	10.2	14.9	2.8	5.05	6.55	12.55	12.7	11.3	4.9	7.15	9.75	8.15	9.8	9	9.85	10.75	10.65	7.6	6.7	6.85	10.15	8.55	7.25	0.95	8.15	8.15	5.2	5.2	4.6	5.45	8.65	6.2
AT3G10240	NA	6.5	3.4	4.8	1.05	8.6	12.75	9.35	9.7	8.95	5.65	5.3	6.5	4.85	12	5.35	4.65	5.25	5.4	9.45	6.85	4.5	8.7	8	7.7	8.95	2.85	1.75	8.8	5.9	8.6	5.7	11.65	3.95	7.25	8.2	10.7	6.9	7.5	3.05	7.4	6	4.95	9.85	4.9	3.95	4.2	4.2	7.65
AT3G10430	NA
AT3G10510	NA
AT3G10790	NA
AT3G12350	NA	87	93	93.05	84.55	96.75	111.25	99.65	97	97.95	93.35	79.35	102.95	80.65	98.9	84.7	88.9	73.75	87	127.7	116.3	114.55	78.3	91.2	83.25	106.7	100.45	113.8	101.25	105.45	112.15	103.15	117.1	117.15	168.75	170.9	158.25	143.3	174.4	159	171.95	160.9	156	126.3	121.8	113.35	80.4	71.3	92.75
AT3G13680	NA	4.65	6.5	9.45	0.85	6.15	5.3	6.1	2.65	3.65	2.2	3.6	4.15	7.7	2.3	1	1.15	0.85	0.9	5.25	1.45	0.75	3.05	3.85	6.7	0.5	2.35	4.25	6	2	0.7	0.75	3.25	1.1	3.45	3.7	3.95	3.6	0.9	0.75	6.3	0.8	0.4	0.95	0.3	2.15	4.2	5.4	5.45
AT3G13820	NA	3.9	0.55	1.05	1.35	7.4	1.2	1.45	7.15	2.3	1.65	7.35	1.65	3.5	1.8	2	4.45	2.55	7.2	5.65	0.9	1.6	2.5	1.45	1.2	1.35	2.75	0.5	1.15	0.95	2.05	1	2.4	1.2	2.1	1.45	4.4	5.75	4.85	0.75	1.2	1.3	0.55	1	0.7	0.6	5.55	1.3	6.35
AT3G13830	NA	1.25	0.45	2.95	0.1	0.6	1.2	0.15	0.55	0.2	0.65	0.7	0.25	4.25	0.3	0.85	0.65	0.6	1.5	0.5	0.1	0.15	0.5	0.1	0.35	0.3	2.05	0.75	3.8	0.3	0.55	2.45	0.8	0.25	2.35	2.45	1.4	0.15	1.1	1.45	0.1	0.25	0.25	0.35	0.2	0.1	1.9	0.15	1.45
AT3G14710	NA	9.95	14.9	14.6	13.1	14.8	12.7	14.5	16.55	14.9	9.45	13	13.7	1.85	16.75	8.15	17.75	9.35	12.55	10.7	8.65	12.05	11.85	14.9	14.15	9.95	11.4	15.5	0.75	9	9.3	12.25	12.15	17.6	22.15	18.15	25.25	16.25	19.95	15.8	7.9	9.75	16.05	9	7.1	9.75	1.5	11.3	9
AT3G16210	NA
AT3G16555	NA
AT3G16580	NA	2.5	10.15	1.3	1.3	2.75	2.35	10.65	5.55	1.65	1.15	1.95	1.15	2.3	16.55	2.6	3.75	3.35	12.05	1.25	2.05	2.05	1.9	3.45	3.65	4.2	2.25	3.15	1.3	11.85	3.85	1.35	0.95	4.5	1.4	8.8	5.15	1.55	2.65	0.75	1.65	1.85	0.5	1.8	1.4	1.6	1.65	0.55	1.15
AT3G16590	NA
AT3G16740	FOA2	67.55	81.8	75	70.6	70.6	75.75	57.95	65.05	72.55	56.85	58.05	56.65	61.5	60.5	80.6	53.1	54.05	51.45	51.3	75.25	64.2	70.25	64	42.8	60.1	53.05	57.05	72.05	63.4	56.95	61.45	60.85	40.4	119.45	95.15	120.4	79.35	58.45	80.6	76.75	69.85	69.5	68.75	60.9	76.55	76.55	69.45	64.45
AT3G16820	NA
AT3G16880	NA	5.9	7.35	12.7	7.8	9.35	8.45	4.85	11.45	14.3	11.1	5.5	8.55	8	10.75	10.35	10.7	7.35	6.4	5.6	5.65	6.25	5.45	10.7	1.75	9	8.95	1.2	10.45	11.2	9.8	5.55	7.6	14.35	5.9	5.9	9.6	5.9	9.85	9.1	9.45	14.3	12.85	7.25	4.95	11.75	9.6	2.9	7.85
AT3G17270	NA
AT3G17280	NA	16.25	15.55	15.45	16.15	10.8	13.1	14.65	14.25	13.65	14.1	12.95	13.15	11.05	7.9	15.4	13.5	10.45	15.3	25	18.55	12.65	8.9	11.4	9.35	12.6	13.1	16.85	13.75	9.95	8.95	12.85	10.85	10.15	33.7	26.25	21.4	18.5	20	12	27.6	20.5	18.8	14.35	12.75	14.1	11.75	9.35	10.45
AT3G17320	FOA1
AT3G17400	NA
AT3G17480	NA
AT3G17490	NA	4.55	7.85	4.9	11.2	5.45	8.25	9.7	8.55	9.2	6.3	5.55	5.65	4.4	8.9	11	8.3	8	6.65	8.2	5.55	5.35	9.25	5.85	5.85	1.1	3.25	5.95	4.8	5.4	8.75	0.95	3.95	5.9	6.45	11.65	8	7.05	9.45	4.25	0.55	6.25	6.9	5.7	4.9	6.45	8.7	5.95	1.75
AT3G17500	NA
AT3G17530	NA
AT3G17540	NA
AT3G17560	NA
AT3G17570	NA
AT3G17620	NA	9.6	10.4	11.05	5.45	10.7	8.55	3.4	1.5	1.85	1.4	1.65	1.25	11.1	4.5	5.8	13.5	8.15	4.65	2.6	12.2	14.85	2.65	6.75	2.85	1.3	1.2	7.45	8.75	4	9.05	1.35	7	9.85	5.6	0.85	3.35	4.4	0.6	6.8	1.55	6.55	0.95	1.65	1.6	9.25	10.65	11.1	5.35
AT3G17710	NA	49.05	45.9	28.85	37.2	32	31.55	35.15	28.9	34.8	32.35	29.55	32.35	23.85	26.95	30.55	25.3	11.05	14.35	21.75	18.45	27.25	29.2	23.55	18.2	38.7	30.1	33.1	31.4	30.8	30.75	29.3	16.8	17.85	60.9	55.4	49.85	37.35	28.35	25	26.4	30.75	30.65	27.05	27.4	28.1	21.35	26.75	19.45
AT3G18150	NA
AT3G18320	NA
AT3G18330	NA	2.95	0.35	0.35	1.05	0.25	0.3	1.45	0.35	0.3	0.3	0.35	0.25	2.4	3.7	0.9	1.3	1.25	1.7	0.3	0.75	4.85	0.7	0.3	1.9	1.1	0.25	0.65	0.15	0.15	0.85	2.55	1.3	0.95	0.35	0.4	4.6	0.35	4.55	2.85	2.15	2	1.65	1.9	0.15	0.2	3.6	0.65	5.45
AT3G18340	NA	6.1	4.75	6.95	2.15	5	5.5	5.5	8.35	4.8	9.15	1.35	6.15	1.5	7.6	10.2	5	8.6	9.4	4.45	2.7	8.1	9.55	6.55	5.15	4.95	4.75	1.45	0.85	6.4	5.5	2.9	3.2	7.05	6.95	6.7	10.5	3.25	2.8	2.5	1.45	9.2	5.5	3.9	2.95	4.35	7.35	8	5.05
AT3G18720	NA	1.3	3.4	2.75	0.9	9.95	0.75	2.4	9.25	7.45	3.45	7.55	4.45	2.65	2.3	2.5	12.65	4.35	5.25	0.6	2.45	10.25	6.85	1	3.65	1.2	6.9	1.65	0.9	10.7	9.7	7.25	2.45	1.55	5.5	7.75	4.75	3.45	1.9	5.8	6.7	4.9	4.5	4.75	4.9	5.3	4.3	8.6	1
AT3G18910	ETP2	35.2	31.65	29.55	27.65	28	29.65	30.6	26.5	23.7	35	32.3	28.3	30.6	31.65	30.9	34.85	43.25	43.45	36.8	44.65	39.3	28.55	22.8	22.3	26.35	27.9	28.75	24.05	30.35	26.65	42.85	41.85	32.25	26.3	26.25	29.8	27.8	29.25	23.9	47.75	47.05	46.6	47.7	32.3	36.5	36.8	52.3	58.4
AT3G18980	ETP1	90.5	78.1	77.9	78	91.75	92.9	97.35	89.45	85.6	91.35	88.9	90.2	102.85	87.6	90.7	111.2	111.9	89.1	101.6	105.25	97.2	102.95	70.65	83.5	84.25	87.8	80.2	92.9	96.65	86.6	95.5	102	114	57.9	63.6	74.75	95.55	93.6	93.3	90.15	101.55	100.1	83.55	88.5	84.25	57.65	65.6	73.1
AT3G19410	NA
AT3G19470	NA	13.45	12.25	13.15	14	5.6	17.95	9.65	21.2	15.95	12.25	14.4	11.7	11.3	7.65	11	15.35	11.2	12.2	25.8	25.8	18.2	8.05	7	8.15	9.35	13.5	12.55	8.55	16.1	4.15	10.1	14.55	12.25	17.95	19.55	17.55	7.75	7.45	14.15	36.75	25.6	27.85	32	29.75	28	12.6	11.55	12.65
AT3G19560	NA
AT3G19880	NA	3.1	10.1	2	2	1.35	1.1	3.6	6.5	1.4	1.05	0.5	1.25	0.9	1.5	6.75	1.7	3.55	4.45	1.75	4.45	1.5	4.35	1.25	0.8	2.6	0.45	1.9	0.65	1.35	0.95	0.7	3.15	4.65	0.3	0.8	1.1	1.05	0.75	8.7	0.55	0.8	0.55	0.45	0.45	0.25	1.45	1.25	1
AT3G19890	NA	0.4	3.4	0.6	0.25	3.2	0.3	1.2	1.1	4.95	3.3	0.7	0.2	1.15	4.35	5.75	4.45	3.4	5.4	6.45	0.3	2	5.85	7.5	2.7	4.45	0.85	1.1	3.95	0.9	0.6	4	2.65	0.85	1.35	3.35	0.6	4.5	4.05	0.6	0.5	2.4	0.5	0.5	0.6	0.4	5.9	0.35	1.5
AT3G20030	NA	4.65	5.25	4.5	0.45	1.05	1.6	1.55	4	1.8	4.15	6.35	7.25	3.85	0.8	4.6	6.05	5.35	3.8	8.8	5.75	1.95	2.45	6	7.1	8	3.2	10.85	0.35	5.1	5.2	4.85	1.05	0.3	3.05	2.65	5.35	0.95	2.35	3.4	1	3.55	0.7	0.7	2.35	0.4	8.85	1.8	3.05
AT3G20690	NA	0.6	0.5	0.85	0.65	7.7	1.6	0.35	0.95	4.3	0.55	0.65	0.85	0.75	5.55	0.45	4.55	5.9	2.2	0.45	0.7	0.55	4.9	0.85	0.45	0.75	6.05	0.8	1	0.85	0.6	1	0.75	1.05	1.25	3.85	0.85	0.25	1.05	0.65	3.8	0.8	3.35	0.75	0.75	0.45	1	0.65	1.85
AT3G20710	NA	5.55	1.35	8.75	3.1	3.9	4.2	5.35	7.35	10.45	8.7	3.1	11.25	10.8	10.55	6.4	2.2	4.55	6.6	2.8	11.4	4.2	11.05	2.25	12.1	5.9	2.2	13.8	4.1	8.8	7.05	4.4	7.35	10.1	5.55	3.6	8.85	6.6	9.2	6.65	4.5	4.3	2.9	5.75	0.9	7.05	7.45	4.75	0.45
AT3G21120	NA
AT3G21130	NA
AT3G21170	NA	3.45	6	4.7	0.7	16.25	1.95	19.2	10.5	2.65	2.45	2.95	7.65	5.5	6.7	17.15	11.55	2.8	2.2	8.55	4.9	3.55	15.25	2.25	7.05	13.15	11.85	3.6	13.3	1.3	4.45	14.25	2.05	5.85	8	6.7	10.55	2.8	12.5	6.05	1.15	9.25	5.15	7.2	6.75	5.15	6.15	12.65	6.6
AT3G21410	NA	5.75	2.2	1.7	2	8.2	2.4	2.4	2.1	3.05	1.05	9.75	1.9	1.15	3.4	2.45	3.3	2.25	1.6	2.75	1	1.2	1.8	3.05	2.1	1.25	4.95	2.3	2.05	1.95	2.3	1.45	1.4	2.9	1.85	4.7	3.2	3	1.1	3.4	2.55	2.15	1.9	1.5	1.35	1.7	8.1	1.85	2.2
AT3G22350	NA	2	10.4	6.1	1.15	6.15	5.5	9.85	5.45	9.05	4.4	4.1	9.55	2.5	14.15	19	16.2	11.4	10.6	9.1	11.25	2.6	2.65	9.1	9.7	6.45	7.4	2.15	10.9	7.45	2.15	3.4	6	6.6	6	7.85	11.7	6.15	2.95	11.55	10.2	12.25	6.15	9.15	6.35	1.5	7.75	14.4	11.55
AT3G22420	ATWNK2, WNK2, ZIK3	215.45	269.25	260.8	249.6	189.1	232.75	171.65	176.3	170	151.05	154	176.1	135.4	119.55	125.2	124.15	123.3	145.4	109.7	107.75	104.5	186.45	195.3	175.85	204.65	159.55	203.3	261.6	181.3	197.95	136.05	145.95	127	174.2	163.8	164.55	248.05	237.5	272.8	96.3	131.7	141.85	152.35	159.05	149.05	232.5	195.45	195.3
AT3G22650	ATSFL61, CEG, SFL61	1.35	6.75	1.7	0.7	7.6	2.15	8.5	7.25	9.15	0.55	1.25	0.3	5.35	2.35	2.6	3.2	8.05	3.15	1.65	5.55	0.4	1.3	3.95	1.95	6.2	1.95	3.7	0.8	0.6	5.05	7	4.05	2.65	1.25	2.25	4.45	3.65	3.05	2.4	3.25	5.7	3.95	0.2	5.2	0.15	0.35	0.35	2.85
AT3G22700	NA	0.45	0.85	1.15	0.3	0.45	3.9	1.15	0.45	0.85	0.95	6.6	1	0.85	0.55	2.3	0.75	0.95	3.4	2.7	10.1	1	1.15	0.5	1.3	0.7	4.2	0.45	0.5	0.55	10.75	6.2	3.7	4.9	2.05	0.55	5.2	3.25	1.25	0.7	0.3	5.85	4.3	0.75	1	3.75	1	0.75	1.1
AT3G22710	NA	8.45	11.25	15.9	7.45	8.85	10.85	14.85	15.3	16.55	9.15	6	9.4	14.1	9.85	11.15	21.35	8.6	12.25	4.3	7.6	9.45	9.45	11.2	8.5	7.85	10.55	6.7	3.9	8.3	11.7	9.3	13.15	13.6	6.3	14.9	13.25	8.7	10.75	11	7.1	9.35	5.05	6.35	7.65	9	10.5	7.9	9.65
AT3G22720	NA
AT3G22730	NA
AT3G22870	NA	15.05	12.4	17.25	13.7	16.15	12.15	16.9	10.95	11	13.2	8.1	9.45	13.5	12.55	15.55	18.95	13.2	17.85	11.3	5.95	9.15	9.95	10	13.65	12.75	19	9.95	12.8	1.35	18.95	17.15	9.8	16.9	10.15	13.85	11.85	17.35	18.3	14.4	9.6	15.1	9.2	11.05	10.25	10.65	19.1	14.35	16.4
AT3G22940	NA	1.25	3.25	2.3	0.75	2.5	1.2	0.3	2.1	1	3.55	0.7	1.2	0.4	0.95	1.1	10.2	3.5	0.85	1.1	0.7	1.6	0.9	0.75	6.7	3.4	0.55	13.05	0.75	2.2	0.45	0.9	2.9	7.9	0.5	5.65	2.8	1	1.7	3.4	0.35	2.45	4.3	0.25	0.65	0.95	0.85	0.85	3.15
AT3G23260	NA	13.25	12.2	15.45	19.3	16.65	11.65	10.6	13.1	13.7	16.85	5.45	9.35	17.15	9.55	4.45	15.5	9.8	15.65	8.75	9.3	15.15	13.6	13.45	8.95	15.95	10	11.05	7.75	3.8	14.35	10.65	12.1	14.3	21.8	23.8	18.75	17.2	15.9	14.4	16	16.2	16.65	14.65	15.2	12.7	16.1	15.35	9.6
AT3G23420	NA
AT3G23880	NA	27.35	34.55	34.25	46.2	42.7	32.85	30.45	29.25	34.6	30.35	25.15	18.95	39.05	43.55	38.3	27.65	40.55	29.6	16.6	27.6	19.5	107.95	107.1	101.55	38.85	31.9	31.3	33.95	36.05	56	21.15	17.4	16.75	8.6	6.05	1.95	42.25	41.2	51.55	6.75	10.25	7.25	2	0.7	2.45	17.2	18.8	18.4
AT3G23950	NA	10.25	3.3	9.25	7.3	5.7	5.45	6.95	9.55	11.15	9.1	4.15	5.75	3.15	10.6	11.25	6.55	10.4	5.7	3.15	5.5	1.4	7.6	4.6	6.55	7.5	4.1	12.6	1.65	9.55	7.2	7.65	6.75	7.2	5.4	7.95	6.8	4.6	6.65	7.2	12.8	13.2	10.85	3.85	4.45	4.75	2.45	7.5	4.15
AT3G23960	NA	9.3	5.5	4.85	3.4	11.55	3.65	4.65	6.05	4.65	6.05	2.2	7.55	5.5	11.5	3.15	5.95	4.75	5.4	7.25	3.7	7.65	7.25	7.85	7.05	9.7	8.95	10.5	1.45	1.9	8.25	7.1	4.75	5.15	8.7	8.4	8.1	8.25	14.95	8.55	8.65	6.8	6.45	6.8	4.3	4.05	6.65	6.9	5.6
AT3G23970	NA	10.25	3.3	9.25	7.3	5.7	5.45	6.95	9.55	11.15	9.1	4.15	5.75	3.15	10.6	11.25	6.55	10.4	5.7	3.15	5.5	1.4	7.6	4.6	6.55	7.5	4.1	12.6	1.65	9.55	7.2	7.65	6.75	7.2	5.4	7.95	6.8	4.6	6.65	7.2	12.8	13.2	10.85	3.85	4.45	4.75	2.45	7.5	4.15
AT3G24580	NA
AT3G24700	NA
AT3G24760	NA	104	95.7	89.15	110.6	124.5	105.4	111.75	106.95	127.9	101.85	105	92.5	92.15	93.55	99.15	88.5	83.55	98.5	116.25	96.65	94.4	104.1	95.35	86.1	100.45	100.1	93.7	116.75	102.95	106.25	105.3	107.8	125.8	230.4	209.35	207.45	172.25	196.8	181.25	160.65	166.2	173.6	196.6	200.05	165.9	120.4	102.45	109.75
AT3G25460	NA
AT3G25550	NA
AT3G25750	NA	0.15	3.95	0.85	0.2	0.9	1.15	1	0.9	0.8	0.9	0.4	0.85	0.25	0.95	0.7	0.85	0.2	0.9	0.2	0.4	0.2	0.95	1.05	1.1	4	0.25	1.05	0.95	4.45	7.25	0.25	0.7	0.25	2.7	1.95	2.75	0.5	1.25	0.25	0.45	0.25	0.55	0.35	0.25	0.15	1.5	0.7	0.75
AT3G26000	RIFP1	196.2	202.8	191.6	172.35	180.1	160.15	136.2	134.65	131.65	118.25	118.75	121.85	121.45	103.95	123.6	116.85	125.95	130.75	116.55	108.2	114.7	173.25	177.5	183.1	139.5	132.2	122.8	153.3	152.2	153.2	153.95	158.65	177	370.15	349.3	357.7	281.1	280.05	282.95	249.85	234.8	235.3	169.2	172.35	174.2	150.8	156.5	151.2
AT3G26010	NA	1.9	1.8	2.1	1.5	2.6	1.45	3.35	3.3	2.75	1.05	1.6	2.45	1	1.2	0.7	1.35	2.5	2.75	2.35	0.75	0.75	2.6	1.75	7.15	2.3	0.95	2.8	1.1	2.45	3.2	2.25	1.5	1	1.45	5.25	1	1.65	2.1	0.9	1.75	1.6	0.8	1.4	1.65	4.4	0.9	1.85	6
AT3G26810	AFB2	79.2	79.2	59.75	85.25	88.15	85.8	90.55	97.6	104.4	92.65	108.2	94.85	95.3	104.6	82.5	99.8	94.15	94.6	99.2	89.9	115	65.7	85.7	88.8	106.25	83.1	90.8	106.75	101.45	88	112	79.1	94.55	147.1	116.05	133.85	119.95	104.25	138.1	109.9	103.2	114.15	113.6	93.35	91.1	164.6	160.6	147.85
AT3G26920	NA
AT3G27150	NA	4.7	8.6	11.5	1.35	8.4	2.05	1.65	2.3	10.65	1.95	3.1	2.55	9.2	7.75	5.05	4.35	0.85	2.45	4.4	2.3	1.2	2.15	2.65	2	1.7	2.8	9.8	2.65	2.65	2.4	1.55	2.35	2.7	9.05	2.8	2.5	3.6	5.4	1.85	3.45	1.55	1.2	0.8	2.2	1.85	7.7	1.65	4.85
AT3G27290	NA	10.75	11.9	14.75	10.95	16.7	9.25	13.75	15.55	9.85	12.25	13.6	13.15	16.6	15.1	16.35	12.35	15.05	13.7	9.2	15.1	12.7	18.35	13.75	15.5	16.45	11.25	13	12.05	12.15	4.65	14.85	15.2	18.25	8.2	11.5	13.75	15.55	9.4	16.15	10.3	14.3	6	7.15	11.35	11.35	15.05	19.55	16.6
AT3G27910	NA
AT3G28280	NA	0.5	0.95	0.5	0.65	0.4	0.4	0.7	1.25	0.4	0.35	0.4	1.3	0.5	0.85	0.85	0.55	0.85	0.55	1.3	0.5	0.4	0.45	0.55	0.7	1.2	0.75	0.75	0.7	0.8	0.65	0.2	0.5	0.65	0.55	0.5	0.85	1.25	0.4	0.4	0.3	0.5	0.5	0.4	0.4	0.45	0.55	0.5	0.45
AT3G28330	NA	18.5	22.25	26.15	23.4	26.55	18.7	20.1	28.85	22.6	10.15	10.55	14.9	14.8	31.35	25.2	23.9	13.8	12.6	18.6	8.65	12.6	36	29.95	15.65	13	20.7	19.55	8.9	17.45	14.5	14.7	20.05	17.8	12.6	13.85	12.4	16.6	20.2	15.3	10.35	19.15	21.7	15.2	8.4	9.05	10.7	10	12.2
AT3G28410	NA	0.85	8.3	3.75	0.8	1.45	1.25	1.5	2.7	1.15	2.35	1.3	0.65	1.35	10.5	1.25	2.25	0.8	0.5	0.35	0.6	5.65	1.45	0.7	0.85	1.5	0.6	0.55	0.75	7.35	1.4	1.05	0.6	0.65	0.6	1.8	6.55	0.65	4.45	0.7	1.55	0.6	0.35	0.95	1.25	0.6	1.1	2	6.65
AT3G29830	NA
AT3G30430	NA
AT3G42770	PRU1	1.1	1.1	1.4	1.4	1.05	3.45	1.15	2.1	1.05	3.45	5.2	1.4	4.25	4.3	1.75	2.35	1.6	3.65	2.3	1.7	4.85	2.7	8.2	1.9	15	1.55	8.25	10.65	2.85	6.15	4.7	1.65	5.25	1.35	2.3	0.6	2.9	3.05	4.15	10.9	4.35	5.35	2.2	2.9	3.6	2.35	1.85	1.55
AT3G43710	NA
AT3G44060	NA
AT3G44080	NA	0.5	4.4	7.9	2.45	1.95	6.45	5.1	4.3	3.45	2	1.45	6.9	9.35	4.4	0.7	5.5	2.85	5.9	1.25	5.1	0.2	5.35	0.45	8.1	1.15	5.35	4.4	3.1	4.65	0.6	5.25	5.05	4.35	1.55	3.35	1.85	5.7	1	0.55	0.4	2.7	3	3.5	2.5	2	3	5.05	7.05
AT3G44090	NA
AT3G44120	NA	43.35	31.35	27.65	21.75	32.65	17.55	23.65	23.6	29.85	26.25	23.45	14.15	18.55	23.15	23.3	12	22.05	19.95	23.75	21.25	26.7	38.9	37.55	34.3	15.3	22.35	20.9	18.3	29.6	17.1	11.5	26.95	25.55	23.8	18.75	30.15	19.75	13.5	20.2	9.4	16.15	10.4	10.9	9.4	6.9	6.7	6.25	8.65
AT3G44130	NA
AT3G44810	NA
AT3G46050	NA
AT3G47020	SGIP1
AT3G47030	NA
AT3G47150	NA
AT3G48880	SNIPER4	80.95	93.1	88.15	62.6	64.95	61.1	67.8	58.25	67.85	50.4	51.6	58.8	54.9	53.1	60.6	49.4	54.5	47.75	38.9	57	50.55	51.75	44.05	44.4	45	54.45	50.8	61.9	57.05	59.85	63.2	63.85	59.15	146.5	146.2	137.65	120.6	131.95	108.15	136.7	122.4	135.5	75.45	83.1	80.55	55.9	52.8	57.35
AT3G49020	NA	15.9	8.55	14.9	14.6	17.15	4.35	16.4	16.25	17.8	9.15	9.75	7.4	4.75	17.8	7	22.1	1.9	8.05	12.5	3.45	1.9	16	8.75	10.55	2.15	14.2	12.45	1.05	13	12.3	2.7	3.45	10.3	7.35	11.95	14.1	5.4	12.55	9.9	13.3	6.3	10.45	6.95	6.75	0.8	9.2	8.45	14
AT3G49030	NA
AT3G49040	NA
AT3G49150	NA	8.7	14.1	17.6	5.95	12.55	14.75	16.9	18.25	6.75	8.75	14.1	8.45	10.55	12.3	2.75	15.85	19.9	15.4	14.75	7.55	2.45	19	16.65	14.1	15.5	9.15	10.7	6.1	10.8	9.65	11.6	16.75	14.3	11.15	18.15	13.3	13.2	21.3	18	2.85	12	13.05	7.5	8.5	7.8	18.05	10.2	13.2
AT3G49450	NA	6.8	3.05	5.4	4.55	0.85	3.9	6.85	6.65	15.05	6	0.7	5.3	0.75	3.2	0.6	7.75	0.75	6.55	1	2.9	0.25	1.1	3.15	2.75	5.15	8.55	2.35	7.4	5.4	1.1	3.6	0.5	2.4	0.4	9.95	2.8	5.2	3.3	2.4	2	1.4	4.45	3.3	0.45	0.35	4.65	3.35	3.3
AT3G49480	NA	20.45	17.3	23.1	14.6	19.95	7.7	15.3	27.6	22.15	7.6	14.55	18.55	17.5	20.8	9.8	17.65	17.35	17.95	13.25	11.1	5.45	7.25	13.2	22.45	8.8	13.5	20.75	14.5	8.35	10.6	14.85	12.3	11.3	10.85	17.05	18.65	12.65	12.25	8.75	3.1	13.9	3.25	6.95	8.65	7.5	9.6	15.9	2.5
AT3G49510	NA	4.4	3.4	5.2	1.6	0.55	0.55	6.1	5.05	8.4	5	5.4	4	3	10.25	6.6	12.05	7.15	9.6	8.2	1.8	2.15	3.75	7.05	12.2	2.55	4.25	10	0.55	4.55	9.1	4.65	3.15	4.6	8.75	5.65	4.55	4.25	9.5	0.65	4.7	1.45	1.4	3.3	0.25	4.55	0.9	3.8	8.75
AT3G49520	NA	1.45	1.55	6.35	1	1.75	1.2	8.5	3.8	1.45	1.6	1.3	2.25	2.4	2.35	0.9	2.6	9	1.1	1.65	0.4	0.9	1.5	1.6	7.6	1.8	0.95	1.1	4.05	3.6	0.35	0.45	1.35	11.85	2.95	0.75	1.4	0.75	0.5	0.35	0.9	1.6	1.2	0.7	1.1	0.5	0.75	1.2	1.55
AT3G49980	NA
AT3G50080	VFB2	71.25	63.8	64	68.2	65.75	55.25	61.95	61.6	51.15	51.45	58.95	53.9	50.45	43.6	59.8	65.6	50.8	62.3	48.05	60.95	47.95	58.2	51.8	41.35	49.8	59.15	69.45	57.2	62.95	65.45	57.4	65.65	51.65	139.7	134.55	139.3	72.35	92.9	79.95	70.3	60.1	60.2	59.15	53.6	67.4	82.35	119.6	103.85
AT3G50710	NA
AT3G52030	NA	117.4	111.6	107.15	126.75	88	94.65	100.7	98.45	99.9	90.1	83.2	89.45	97.4	77.45	82.6	120.6	91.15	95.1	117.4	93.05	105.65	88.7	103.2	102.35	131.1	98.6	83.05	83.6	109.2	129.85	95.45	101.05	122.1	145.5	139.9	164.05	122.8	148.35	115.4	126.5	155.3	150.45	129.4	119.55	125.9	166.4	197	180.05
AT3G52320	NA
AT3G52670	NA
AT3G52680	NA
AT3G53000	AtPP2-A15, PP2-A15	68.3	65	68.85	65.9	65.2	63.75	60.4	71.35	69.3	59	65.5	53.9	66.95	55.45	45.15	49.2	48.85	42.95	53.35	46.6	57.7	54.5	50.7	56.3	60.9	69.1	60.2	48.25	75.15	63.3	46.15	49.45	46.85	65.35	71.55	78.95	67.5	59.15	59.05	36.4	44.7	32.65	31.95	29.5	29.75	50.15	37.5	39.6
AT3G54460	NA
AT3G54480	SKIP5, SKP5	183.85	216.75	190.8	156.55	162.15	183.15	171.6	128.45	196.25	150.4	138.4	144.15	129.45	199.55	146.25	149.95	172.8	162.75	144.5	136.25	154.55	152.45	148.3	155.35	132.3	133.15	159.65	141.85	156.05	138.8	183	182.95	173.85	279.65	285.6	307.2	209.1	237.9	216.45	268.8	267.25	312.4	201.25	192.65	203.1	278.05	281.5	266.9
AT3G54650	FBL17	47.4	31.75	57.5	73.9	74.7	79.15	77.25	76	76.05	93	105.6	97.85	115.2	125.05	116.2	121.25	118.5	99.3	126.25	98.9	114.5	77.7	76.45	68.45	77.5	81.3	82	90.65	79.5	62.65	104.9	93	85.3	49.6	48.75	47.35	71.3	57.95	62.7	128.6	123.65	154	74.9	92.4	84.9	233.5	238.3	213.2
AT3G54910	NA
AT3G55900	NA
AT3G56470	NA
AT3G56670	NA	12.55	10.55	15.7	10.65	16.15	17.5	18.8	16	12.9	13.9	6	13.75	16.7	14.9	15.5	12.7	13.85	10.7	20.1	12.3	10.05	11.3	14	11	16.95	9.2	15.85	9.6	13.95	10.6	9.9	10.7	8	10.25	10.6	16.9	12.9	7.3	11.5	9.15	9.65	15.15	9.1	7.35	7.15	13.95	14.55	6.85
AT3G56780	NA
AT3G57590	NA
AT3G58530	NA	65.15	50	62.45	60.65	64.2	67.7	62.05	53.7	57.4	58.9	52.05	59.5	48.2	49.3	53.85	56.55	57.7	54.4	42	46.3	46.45	51.85	50	54.35	67.75	63.05	56.7	64.4	68	55.6	49.9	45.05	43.8	81.25	66.75	78.85	60.95	57.7	64.8	57.1	57	56.75	40.7	42.95	44.55	64.5	56.85	54.35
AT3G58820	NA
AT3G58860	NA	17.15	14.3	15.25	16.5	14.05	15.25	17.1	24.15	21.5	19.15	13.8	9.8	19.3	17.9	22.65	15.55	15.05	16.15	11.3	8.8	10.7	23.15	25.9	29	11.05	20.35	10.2	20.05	11.1	18.7	23.6	17.4	15.55	12.4	13.6	12.95	15.9	17.95	14.45	8.8	10.4	14.15	8.5	8.4	9.45	8.35	11.7	6.55
AT3G58880	NA
AT3G58900	NA
AT3G58910	NA
AT3G58920	NA
AT3G58940	NA
AT3G58950	NA
AT3G58960	NA
AT3G58980	NA
AT3G59000	NA	51.95	63.1	54.4	45.55	60.05	68.65	54.85	47.3	46.6	29.9	40.4	42.6	37.15	34.15	41.7	33.6	36.3	50.5	70.05	60.95	50.7	45.9	48.2	43.75	41.5	34.45	35.9	47.8	56.7	46.85	55.95	51.45	50.6	89.85	75.55	61.3	64.3	72.2	66.9	76.25	82.55	65.65	79.9	90.5	77.05	79	67.9	66.85
AT3G59150	NA
AT3G59160	NA
AT3G59170	NA	4.25	6.15	7.35	4.3	1.45	6.4	10.35	4.25	5.85	3.95	2.9	6.05	7.7	10.95	7.7	5.05	7.75	5.6	4	2.75	1.8	5.1	2.05	3.65	5.65	9	8.5	4.75	2.75	3.95	8.85	4.1	5.25	4.05	5.4	4.25	4.85	3.85	5.05	7.35	6.85	5.05	2.4	3.3	4.4	5.1	9.55	5.85
AT3G59190	NA	4	1.05	3.45	0.65	6.6	4	2.15	2.95	2.5	3.45	1.35	4.1	13.1	2.25	6.45	2.5	2.6	2	10.5	11.45	5.2	2.65	2.25	2.85	1.45	2.4	1.85	2.4	3.5	4.2	5.1	8.75	2.05	5.45	1.05	1.9	1.3	6.35	1.3	0.85	2.15	4.9	2.1	1.9	3.85	7.65	11.9	16.75
AT3G59200	NA
AT3G59210	NA
AT3G59230	NA
AT3G59240	NA
AT3G59250	NA
AT3G59610	NA	8.4	8.3	5.9	8.7	9.2	6.95	10.85	11.45	19.9	7.5	12.8	11.3	13	11.55	10.8	11.05	11.65	1.45	7.1	6.5	5.1	14.65	9.9	1.8	3.95	12.05	1.4	7.6	9.45	9.9	4.3	7.1	9.85	5.85	10.75	10.55	8.8	14.2	4.75	7.15	10.5	8.5	7.65	7.45	6.6	12.25	6.8	7.55
AT3G59940	AtKFB50, KFB50, KMD4	725.8	728.95	697.5	636	599.55	631.05	427.8	442.4	443.45	373.2	377.45	357.95	346.9	331.6	341.65	291.1	300.5	276.8	445.1	392.8	372.5	616.25	587.35	547.85	396.75	382.4	455.95	515.1	555.95	623.15	534.85	436.05	376.25	458.05	455.75	449.75	833.2	882.95	793.45	412.95	410.45	413.8	427.45	422.45	418.7	115.25	109.5	99.55
AT3G60040	NA	15.15	14.8	20.8	19.4	14.6	20.4	13.25	12.8	17.85	13.2	14.6	11.95	14.9	11.95	20.35	20.1	18.5	21.05	15	18.2	11.95	11.6	12.85	12.15	18.05	13.6	11.95	9.35	13.75	17.9	16.95	21.55	12.45	17.2	23.7	18.55	19.05	17.25	13.55	19.45	20.4	13.3	19.1	18.25	17.35	47.55	46.15	57.85
AT3G60350	ARABIDILLO-2, ARABIDILLO2	40.85	62.85	48.45	28.2	38.3	40.15	31.5	57.85	29.45	56.95	41.15	36.8	43.95	34.5	29.7	53.65	59.15	50	51.7	41.95	37.2	32.4	49.25	43.55	51.7	41.35	42.5	45.65	34.95	51.65	58.9	65.9	59.35	79.15	81.9	85.8	70.9	103.35	66.55	78.95	66.5	86.85	40.05	55.5	48.6	70.1	66.9	71.3
AT3G60710	NA
AT3G60790	NA	9.2	8.8	7.1	4.85	2.15	6.9	3.75	13	10.85	7.8	3.55	7.5	10.3	10.45	10.7	7.55	3.2	10.6	7.75	1.25	9	7.3	3.3	1.3	4.55	9.75	7.3	4.4	9.8	8.85	8.3	6.15	0.9	3.2	9.25	7.35	2.3	8.05	8.05	1.15	2.15	4.05	0.45	5	5.35	1.45	5.75	2.85
AT3G61060	AtPP2-A13, PP2-A13	574.85	589.75	647.25	328	326.7	309.2	228.2	223.1	233.75	221.55	207.45	243.4	166.55	182.5	157.45	133	114.05	106.25	452.55	429.1	483.65	379.05	411.5	387.2	150.3	156	151.5	231.65	245.9	213	161.5	120.5	130.6	330.65	342.35	360.15	169.9	203.85	172.35	1212.55	1297.25	1274.65	412	453.05	407.8	98.85	90.95	97.2
AT3G61340	NA	9.35	7	13.15	9.15	11.75	12.8	10.95	12.2	16.35	9.55	8.1	9.6	13	14.45	11.65	13.35	9.05	11	6.45	7.1	6.55	8.8	9.15	14.55	8.35	6.15	13	12.25	8	10.95	9.85	5.6	9.15	4.6	7.9	10.3	5.25	9	11.3	5.8	8.5	6.85	2.3	6.2	5.9	9.45	8.45	8.75
AT3G61350	SKIP4	24	26.3	18	24.5	25.5	26.4	22.2	22.55	22.7	28.35	26	23.3	23.6	21.45	32.25	23.05	18.85	22.25	37.15	25	29.4	18.6	27.3	21.8	30.8	29.5	28.95	27.2	32.75	46.6	19.9	21.3	15.25	56.7	40.7	45.6	29.25	28.35	31.85	63.3	48.9	48.95	46.45	45.15	47.85	45.05	43.95	40.75
AT3G61590	HS, HWS	36.7	32.1	24.85	24.35	29.3	26.85	42	43.5	37.85	31.05	33.2	25.1	45.85	34.55	33.15	38.2	46.75	40.05	32.9	36.35	28.5	29.6	33.55	34.35	26.25	31.45	24.05	31.8	46.6	31.35	35.15	29.85	50.25	18.75	26.15	18.7	27	25	20.5	26.35	41	28.15	80.4	83.25	77.95	60.8	53.55	60.3
AT3G61730	RMF	9.05	6.9	8.85	6.3	10.05	6.65	8.45	9.1	9.9	5.65	4.6	6.6	5.6	9.6	7.35	9.15	5.45	5.9	7.05	6.25	5.4	10.9	10.7	7.7	7	6.65	1.65	3.3	4.35	6.25	4.25	1.65	3.8	5.05	4.75	8.05	7.35	6	5.1	5.6	5.6	5.15	2.65	7	5.75	9.25	5.1	7.25
AT3G62230	DAF1	7.9	1.25	6.85	7.85	1.3	1.15	7.05	2.3	2.45	1	1.35	3.8	0.6	1.25	7	1	1.05	3.4	1.8	9.7	2.8	1.35	1.4	8.4	0.5	0.65	4.4	0.8	0.45	1.15	0.6	1.55	5.25	13.75	20.85	14.65	6.45	7.25	0.8	1.3	0.4	2.2	0.55	3.6	1.7	7.05	5.1	1.65
AT3G62430	NA	13.8	10.1	12.3	8.25	13.2	8.45	16.85	14.15	11.35	9.3	12.6	11.3	12.85	17.75	22.75	17.5	18	14.9	15.45	11	9.5	17.6	14.25	12.4	12	11.8	12.4	10.2	12.8	14.55	13.55	18.95	12.4	16.15	14.1	16.85	8.05	14	9.55	7.6	15.1	13.45	11.3	10.15	12.25	39.45	31.9	29.25
AT3G62440	SAF1	1.4	5.8	2.5	1.55	1.65	1.45	6.9	4.9	6.5	7.2	7.8	6.4	5	1.8	11.35	7.8	5.05	2.8	2.3	3.6	4.5	4.2	0.85	1.95	1.15	1.9	0.75	1.15	3.1	7.1	1.25	4.3	1.5	3.55	2.5	10.2	1.65	1.25	9.5	1.05	5.5	1.05	0.8	1.05	0.85	6.15	1.45	0.45
AT3G62980	AtTIR1, TIR1	118.85	110.1	115.45	132.65	120.55	121.15	128.65	110.85	109.55	112.45	121.35	115.35	118.6	119.6	119.15	141.85	156	154.2	149.7	159.3	115.3	98.4	107.4	108.4	107.55	113.8	110.6	124.6	120.35	137.6	197.05	155.2	187	119.9	109.25	111.45	128.9	182.95	130.85	122.25	116.35	129.3	190.7	190.85	188	150	168.8	137.65
AT3G63060	EDL3	2.6	5.25	5.95	1.45	2.55	5	8.95	0.3	7.85	0.7	0.25	1.1	4.1	6	5.4	6.75	2.85	4.65	5.9	4.95	0.45	2.55	5.2	5.3	2.8	1.3	0.85	4.5	0.45	7.1	3.6	4.95	4.8	12.55	11.95	6.25	4.1	5.15	0.65	4.65	4.45	3.7	3.35	4.55	1	8	5.5	6.85
AT3G63220	NA	45.3	40.25	45.4	40.6	69.5	49.75	63.5	51.65	70.15	45.95	48.35	39.85	48.25	62.2	56.2	66.5	55.55	46.15	45.2	39.3	49.9	42.25	32.3	34.55	40.6	41.1	51.25	44.45	40.05	68.35	47.65	56.95	47.4	71	76.9	69.55	63.1	68.95	67	92.3	87.15	95.5	70.55	57.75	71.7	113.15	95.9	101.25
AT4G00160	NA	2.9	1	2.05	2.5	0.2	0.05	1.8	2.05	0.25	0.35	1.5	1.4	0.4	3.9	5.05	7.1	2.8	3.3	1	0.5	0.15	1.15	1.6	0.85	1.6	1.4	1.6	3.05	2.6	0.25	1.6	0.7	2.85	0.2	1.8	1.5	2.95	0.1	1.55	3.25	0.2	1.1	2.95	2.05	2.85	3.95	2.4	5.1
AT4G00320	NA	3.95	4.8	7.2	1.65	5.25	6.8	3.65	4.05	4.55	4.5	0.35	2.85	0.65	0.45	0.5	6.4	1.4	4.35	7.5	1.5	4.4	3.75	3.35	5.85	5.1	4.45	8.45	3.9	2	2.9	2.65	1.1	4.55	19.45	23.45	22.25	4.1	6.05	10.4	8.35	3.95	5.85	7	3.1	3.85	6.2	4.15	0.6
AT4G01640	NA	8.65	7.35	8.25	9	7.65	5.75	5.6	11.5	8.25	3.45	5.1	6.7	5.55	8.45	6.7	0.65	11.35	5.95	4.8	4.5	6.55	4.95	5.8	3.4	2.55	6.7	7.55	3.65	9.65	8.7	7.35	7.25	6.7	3.95	8.8	4.55	9.05	1.25	7.95	25.75	31.6	31.65	5.65	7.7	5.85	6.55	9.15	5.55
AT4G02310	NA	1	0.9	0.75	1.4	0.75	6.85	6.15	1.65	1.35	1	0.5	3.5	0.5	3.1	0.7	1.3	0.75	4.75	0.75	0.65	3.2	2.35	4.65	0.95	1.1	3.3	2.35	0.75	1.3	1.2	1.3	1.1	6	1.4	2	0.45	5.5	4.15	4.7	4.85	1.3	0.75	2.45	0.65	2.05	1.95	0.75	2.7
AT4G02440	EID1	198.15	223.45	172.85	187	191.75	196.35	174	201.95	176.7	175.05	181.7	166.3	181.25	147	170.15	166.25	161.25	157.35	196.5	205.55	185.05	133	141.75	127.6	147.2	155.45	165.35	167.75	161.3	176.9	145.1	146.8	176.55	170.2	156.25	152.1	233.7	203.3	250.9	312.4	285.3	280.4	236.4	227.35	257.1	213.2	204.3	189.65
AT4G02740	NA
AT4G02760	NA
AT4G03030	NA	202.4	204.75	204.45	245.6	238.1	251.8	140.7	204.65	149.3	121.55	139.7	148.9	96.75	76.9	73	79.35	102.7	86	124.15	98.1	123.9	174.5	193.2	181	137.55	148	170.5	189.5	205.15	220.65	163.25	167.1	162.3	390.05	399.1	371.25	463.05	407.5	436.95	268.2	299.15	304.75	138.5	138.5	144.65	97.1	109.7	85.9
AT4G03190	AFB1, ATGRH1, GRH1	48.55	46.75	55.9	62.35	61.55	67.95	73.45	63.6	68.15	77.15	64.85	73.05	81.6	88.25	86.2	78.4	80.45	66.15	157.35	146.3	166.85	23.1	29.7	27.15	55.5	59.1	52.7	40.1	39.6	38.65	117.3	90.5	79.9	16.3	13.15	18.8	45.4	53.95	46.9	151.5	152.7	158.6	253.95	296.7	282.25	280.55	288.3	275.8
AT4G03220	NA
AT4G04690	NA	11.9	17.25	22.55	15.35	5.25	11.05	19.65	27.6	14.9	13.3	7.6	16.35	11.6	20.55	13.6	13.75	18.7	13.6	14.45	9.55	13.75	20.9	14.5	20.45	12.45	15.65	7	11.9	9.55	11.75	11.7	12.75	14.55	11.55	17.5	18.55	17.05	7.7	10.8	10.35	12.8	10.05	11.7	3.55	9.05	16.7	15.15	12.75
AT4G05010	AtFBS3, FBS3
AT4G05080	NA	0.35	2.3	2.4	1.55	0.75	0.15	0.25	1	7.05	3.65	0.3	0.55	0.25	4.7	2.15	0.65	1.3	0.25	2.65	0.15	1.6	2.85	3.15	0.3	0.25	0.3	0.35	0.1	2.5	5.5	0.7	0.95	2.15	0.6	1.75	3.75	0.2	2.4	1.65	3.4	6.3	0.55	1.95	1.3	0.6	1.3	6.05	4.8
AT4G05460	AtSKIP19, SKIP19	82.65	92.75	71.85	93.2	79	79.8	88.75	78.65	68.45	71.25	65.45	76.75	88	91.15	77.3	94.75	81.65	85	75.5	88.1	86.25	63.35	78.2	63.75	71.65	71.85	78.75	72	80.7	87.9	80	79.9	79.9	114.45	102.1	105.75	102.5	75.2	89.1	103.5	107.55	90.95	99.85	99.8	80.5	137.8	134.1	131.7
AT4G05470	NA	12.25	17.65	20.2	12.35	15.1	3.45	8.8	11.1	16.5	11.45	13.25	12.35	11.65	14.35	13.55	20.7	8.4	10.25	10.95	10.15	8.85	16.6	0.65	2	6.95	13.05	3.85	15.4	9.15	7.9	14.45	14.35	12.65	8.9	11.4	10.4	10.75	16.25	13.75	7.9	14.6	10.2	9.35	9.6	8.4	12.45	10.6	10.25
AT4G05490	NA	0.8	0.6	0.75	1.2	0.7	0.4	0.45	1.5	1.25	1.5	0.55	2.45	0.65	1.65	1.3	3.9	3.3	1.65	0.8	1.1	0.5	1.9	4.7	0.7	1.3	0.65	1.65	0.35	0.9	1.7	1.05	1.45	1.15	1.4	0.4	1.3	0.95	1.9	0.5	1.5	1.65	0.95	0.7	2.85	0.35	1.35	1	1.35
AT4G05620	NA	11.05	12.55	15.55	13.9	21.95	16.5	18.05	19.25	16.9	13.7	14.1	10	14.35	23.6	19.1	18.4	16.45	17.65	16.7	14.95	12.75	26.7	18.75	16.95	13	12.7	17.9	18.8	19.6	18.95	12.4	11.9	14.6	9.4	11.1	10.65	15.15	16.85	13.4	10.9	16.85	11.6	11.15	8.25	11.1	17.35	14.95	17.05
AT4G07400	VFB3	11.3	14.1	12.55	10.55	16.2	9.2	9.2	5.85	12.1	10.5	13.2	9.45	8.05	10	2.95	20.9	18.9	12.85	9.45	11.1	7.7	14.8	7.3	4.4	13.5	14.3	14.65	12.1	11.35	18.6	5	9.85	22.65	12.95	11.3	9.6	13.55	16.65	13.7	13.5	10.1	15.5	9.55	6	5.95	19.65	27.9	31.6
AT4G08980	FBW2, SKIP18	276.95	267.7	280.75	249.9	247.9	246.5	223.75	222.2	239.4	184.9	205.3	201.35	196.25	188.3	189.55	224.3	235.9	210.85	210.5	202.45	206.9	181.1	152.7	163.65	179.3	180.15	186.75	189	221.3	183.25	299.25	258.25	306.4	391.7	396.3	429.8	490.7	525.4	477.5	480.2	476.65	482.3	323	336.15	318.1	424	438	449
AT4G09190	NA
AT4G09920	NA	15.95	10.5	17.55	9.25	10	19.65	14.5	20.25	14.7	17.75	15.65	12.75	10.55	1.7	14.6	10.65	6.8	6.4	18.15	14.55	16.55	16.7	20.05	16.45	5.2	14.7	11.35	11.95	11.55	14.25	13.3	17.3	9.55	12.95	11.95	12.2	9.15	22.25	15.45	16.25	12.3	8.8	14.3	16.8	11.8	21.6	23.45	23.05
AT4G10190	NA
AT4G10400	NA	15.95	10.5	17.55	9.25	10	19.65	14.5	20.25	14.7	17.75	15.65	12.75	10.55	1.7	14.6	10.65	6.8	6.4	18.15	14.55	16.55	16.7	20.05	16.45	5.2	14.7	11.35	11.95	11.55	14.25	13.3	17.3	9.55	12.95	11.95	12.2	9.15	22.25	15.45	16.25	12.3	8.8	14.3	16.8	11.8	21.6	23.45	23.05
AT4G10740	NA
AT4G10930	NA	29.3	32.15	33.1	24.1	38.15	22.85	27	22.65	20.95	22.9	17.55	15.65	17.9	14.55	17.3	22.15	16.25	23.25	33.35	20.2	17.7	28.25	21.35	26.2	21.2	22.65	16.25	19.05	27.45	20.3	21.75	23.45	14.15	50.8	55.5	45.2	32.2	38.45	29.4	40.35	58.5	46.95	37.9	37.95	36.9	36.15	34.85	46.9
AT4G11580	NA
AT4G11590	NA	7.05	6.85	5.1	5.55	5.75	5.75	8.6	3.85	7.3	4.6	5.2	5.2	5.55	5.45	6.45	6.55	6.3	7.55	2.85	4.1	4.4	4.55	4	16.95	6.4	10.45	8.45	4.05	12.95	2.75	12.95	5.65	7.45	6.15	8.55	8.4	0.6	6.25	4.7	3.5	2.45	2.75	3.6	7.3	5.95	6.85	0.8	9.9
AT4G11750	NA
AT4G11770	NA	13.15	9.6	14.8	11.6	12.35	10.85	22.7	13.8	8.5	8.55	17.3	11.75	9.55	3.1	17.35	15.3	11.3	11.9	8.6	9.2	14.45	13.45	9.9	7.95	15.35	6.85	2.7	8.95	15.65	18.65	10	12.75	12.9	7.3	5.15	11.9	4.75	11.05	8.2	12.15	3.4	1.45	7.25	4.95	7.15	1.3	6.4	5.1
AT4G12560	CPR1, CPR30
AT4G12810	KIB1
AT4G12820	KIB2
AT4G13960	NA	5.05	5.15	4.6	4.3	6.5	11.55	7.9	7.9	1.2	1.45	1.4	6.3	12.3	9.45	7.8	6.1	7.35	6.2	2.75	10.25	4.5	2.1	3	6.5	7.65	9.35	6.75	4.8	2.55	4.05	7.5	5.1	5.75	5.5	7.4	8.85	6.45	0.7	0.75	3.5	4.1	0.65	1.4	4.9	5.5	6.5	5.2	7.35
AT4G13985	FBD1	0.6	0.35	3.7	5.15	11.15	4.85	1.15	0.9	5.85	1.35	2.35	1.2	7.5	5.45	0.4	10.05	3.8	1.3	1	2	0.55	1.65	8.85	12.8	0.75	3.25	0.95	1.45	6.1	5.1	5.35	1.75	1.3	0.75	6.05	0.5	2.2	1.3	1.25	6.15	9.1	7.75	0.4	2.4	4	1	2.25	0.6
AT4G14090	NA	176.45	172.85	193.65	21.85	23.45	19.95	15.3	12.85	19.9	12.7	17.15	12.2	12.5	18.15	16.95	18.7	15.35	23.5	22.25	34.3	31.65	50.55	47.7	47.15	2.25	1.05	10	1.15	8.3	9.85	17.3	42.55	18.35	1466	1392.35	1357.5	16.65	8.15	12.4	8.9	1.1	0.35	22.3	14.05	13.2	17.25	18.2	15.6
AT4G14096	NA	10.1	7	6.3	8.95	8.35	8.3	12	12.55	8.85	7.6	12.2	11.05	13.5	9.3	12.25	13.6	13.75	11.9	15.9	12.35	12.55	13	7.55	10.05	12.4	11.05	10.5	12.2	9.75	4.65	16.75	16.4	11.65	11.25	14.2	18.5	15.15	12.75	9.8	18.5	20.1	19.8	38.9	27.1	33.1	24.9	19.35	23.95
AT4G14103	NA	10.1	7	6.3	8.95	8.35	8.3	12	12.55	8.85	7.6	12.2	11.05	13.5	9.3	12.25	13.6	13.75	11.9	15.9	12.35	12.55	13	7.55	10.05	12.4	11.05	10.5	12.2	9.75	4.65	16.75	16.4	11.65	11.25	14.2	18.5	15.15	12.75	9.8	18.5	20.1	19.8	38.9	27.1	33.1	24.9	19.35	23.95
AT4G15060	FOL2	6.3	10	3.3	6.5	6.65	11.35	12.8	7.7	10.15	7.95	2	14.3	6.5	10.3	9.55	9.4	7.7	6.65	5.55	6.05	6.25	6.7	7.45	5.55	5.9	11	9.4	9.5	8.9	14.5	7.4	7.25	10.6	6.2	7.25	4.5	4.05	8.45	5.9	2.6	6.9	3.25	2.15	4.45	7.8	8.15	5	4.8
AT4G15475	RAD7b	132.15	143.45	134.25	115	128.95	118.55	121.5	121.3	124.5	99.95	101.2	103.4	107.8	130.1	119.5	121.15	121.2	103.65	129	112.1	132.7	121.05	114.1	113.65	98.15	109.6	107.35	117.25	120.15	102.25	119.2	116.55	124.85	207.75	193.7	199.55	153.75	181.6	148.8	186.65	200.7	178.95	129.35	141.4	139.85	117.1	116.7	115.85
AT4G17200	NA	5.4	6.1	12.65	8.95	11.95	4.1	3.85	12.6	10.55	5.3	6.75	7.1	1.55	11.5	5.9	12.25	8.25	8.85	9.1	5.4	6.3	7	5.35	6.05	6	7.55	7	3.9	7.35	5.3	6.6	6.85	11	0.95	7.65	5.5	6.3	12.25	8.05	1.55	8.9	3.7	3.45	9.05	3.25	8.5	9	8.65
AT4G17565	NA
AT4G17780	NA
AT4G18380	NA
AT4G18880	AT-HSFA4A, HSF A4A	177	202.9	191.8	159.3	154.75	169.15	156.65	144.7	162.8	112	115.2	114.65	116.15	117.55	121	113.05	100.9	93.4	62.8	56.25	52.2	136.35	145.85	158.65	83.55	99	106.2	118.8	115.2	121.85	77.8	69.65	79.5	588	569.65	553.15	252.15	300	254.9	70.8	71.5	57.25	44.55	45.95	39.6	26.75	30.25	33.2
AT4G19330	CTG10	1.25	1.65	1.35	0.95	0.7	1.1	1.45	1.75	1.8	0.8	0.7	0.75	1.45	0.65	0.4	1.7	1.45	1.3	2.4	1.35	0.9	1.75	1.5	1.8	1.15	0.85	1.95	0.65	0.9	1.35	0.95	1	1.25	0.95	0.85	1.3	0.8	0.75	0.75	0.85	0.85	0.6	0.8	0.5	0.6	0.75	0.45	0.95
AT4G19870	NA
AT4G19930	NA
AT4G19940	NA	5.55	9.9	10.2	12.7	2.55	9.2	15.7	1.95	5.75	6	7.9	1.6	3.4	1.6	1.45	1.8	10.1	2.8	14.8	1.2	1.3	3.4	1.3	14.95	1.8	9.15	3.7	1	8.4	4.5	9.45	9.05	1.65	4.1	16.25	18.65	3.55	9.65	2.65	10.2	9.45	1.7	5.4	5.9	6.45	15.6	3.05	9.75
AT4G21240	NA	11.7	3.85	2.75	3.7	12.45	1.4	8.5	15.65	8.2	10.55	7.4	9.8	7.95	1.9	13.5	13.55	5.45	2	9.35	5.2	5.3	1.65	5.3	8.45	0.8	6.45	8.5	12.3	3.6	9.35	6.5	5.85	3.6	8.25	8.5	5.5	1.3	9.15	3.55	6.8	6.35	0.85	4.75	0.35	3.6	9.6	12	1.3
AT4G21510	AtFBS2, FBS2	51.95	66.3	57.2	39	48.15	41.65	34.25	29.8	46.85	26.9	29.5	27.3	27.15	41.25	34.8	36.75	30.85	37.5	38.35	30.9	27.6	49.85	43.1	41.1	32.2	45.15	31.6	33.65	43.8	34	32.95	26.95	23.25	27.75	23.55	31.5	41.75	38.05	38.6	31.95	24.65	34.5	41.35	48.25	42.7	28	23.1	19.7
AT4G22030	NA	6.75	5.65	10.3	2.25	8.85	5.55	2.1	2.3	15.5	5.45	1.65	1.75	1.3	16.35	13.8	2.7	2.1	5.55	1.4	8.5	1.4	3.6	5.9	1.85	1.3	8.15	10.5	6	3.9	2.05	10	2.65	20.2	7.2	13.1	7.4	10.45	2.85	1.6	1.95	5.2	0.65	3.1	1.05	6.25	10.8	7.2	12.4
AT4G22060	NA
AT4G22165	NA
AT4G22170	NA
AT4G22180	NA
AT4G22390	NA	1.05	0.9	0.45	1.3	11.8	1.25	5.9	2.1	1.8	0.3	0.75	1.85	0.4	4.85	10.3	10.45	0.35	2.3	2.7	0.25	1.05	1.25	3.05	4.6	0.4	0.35	2.3	6.65	6.3	0.3	0.45	0.85	1.25	1.35	0.25	0.55	0.6	1.7	0.6	0.2	1.3	3.35	0.2	0.2	2	0.45	5.65	1
AT4G22400	NA	0.6	0.8	2.25	2.3	2.5	1	3.35	12.3	2.45	3.2	1.5	2.7	1.65	7.45	8.4	3.6	9.2	3.8	3.45	2.5	1.75	3.1	1.3	2.15	2.8	2.25	7.5	1.8	2.35	1.85	4.45	3	3.2	2.05	8.8	3.25	1.85	9	1.1	4.65	2	1.9	2.05	1	0.85	5.1	3.7	4.7
AT4G22420	NA	1.05	0.9	0.45	1.3	11.8	1.25	5.9	2.1	1.8	0.3	0.75	1.85	0.4	4.85	10.3	10.45	0.35	2.3	2.7	0.25	1.05	1.25	3.05	4.6	0.4	0.35	2.3	6.65	6.3	0.3	0.45	0.85	1.25	1.35	0.25	0.55	0.6	1.7	0.6	0.2	1.3	3.35	0.2	0.2	2	0.45	5.65	1
AT4G22430	NA	3.75	11.15	10.2	10.95	8.35	8.8	15.5	17.85	15.9	7.9	13.4	11.55	1.75	9.8	13.6	19.05	5.15	6.7	7.55	2.35	2.9	2.2	6.1	1.5	9.15	6.75	6.35	0.55	6.75	9.3	8.95	4.35	1.8	9.1	8.9	8.7	6.1	5.75	6.05	9.05	3.3	7.7	5.4	3.25	4.2	10.75	12.75	10.95
AT4G22660	NA
AT4G23580	NA	4.2	5.8	2.35	1.7	1.6	5.6	8.65	6.7	6.95	4.95	7.35	5.9	3	2.4	1.35	5.3	8.95	6.9	4.5	1.65	1.85	11.1	3.9	0.85	5.25	0.6	13.45	1.55	10.75	3.5	4.3	6.25	1.95	1.4	1.6	1.05	0.85	1.05	0.55	2.05	3	1.15	0.85	0.55	1.25	1.65	1.75	1.35
AT4G23960	NA	5.55	2.15	1.8	2.05	1.25	11.8	5.05	10.45	2.7	1.95	2.15	5.55	4.45	1.05	3.45	3.75	1.35	1.3	11.35	7.75	7.15	1.65	2.25	1.9	1.75	1.85	1.75	2.05	3.65	1.5	3.4	0.95	5.9	3.2	2.55	9.45	3.25	10.7	13.7	11.3	12.95	7.25	8.7	6.8	5.25	10.45	15.5	11.85
AT4G24210	SLY1	105.9	109	124.25	93.5	94.85	96.25	87.65	94.3	61.5	81.8	75.5	66.9	70.8	73.5	71.1	83.8	81.2	77.1	96.65	100.9	77.4	78.65	95.5	90.8	58.6	82	78.65	64.4	81.15	84.7	89	70.8	78	102	119.25	92.8	106.35	117.55	105.55	118.9	116.55	116.05	146.75	124.05	143.15	192.9	161.5	178.95
AT4G24390	AFB4	55.65	49.5	51.8	71.8	46.9	56.25	62.3	38.5	36.1	40.15	54.6	48.8	52.65	63.05	46.7	70.2	55.05	50	59.9	65.7	75.4	56.35	46.05	53.35	43.45	77.45	46.1	51.15	48.25	55.65	61.9	55.95	52.6	70	62.55	78.45	40.25	52.3	48.25	97.75	92.6	91.95	74.3	82.35	82.05	94	100.15	93.55
AT4G25710	NA	69.25	65.65	73.75	63.2	71.85	59.6	71.7	58.7	70.2	75.7	76.9	56.35	90.9	99.6	87	108.25	83.2	78.05	92.75	74.9	85.4	84.35	71.7	74.55	57	63.55	70.75	48.65	52.15	62.25	88.8	80.45	86.2	112.15	106.2	116.95	58	59.1	64.85	136.8	100.6	125.3	92.55	108.5	95.95	148.85	166.05	140.95
AT4G26340	NA	9.05	9.35	14.85	17.9	8.25	8.05	16.35	9	10.5	14.1	5.45	4.7	9.05	14.6	11.5	11.5	12.75	8.55	5.15	5.25	2.7	11.7	9.45	20.05	13.95	11.5	14.85	7	5.95	6.85	8.5	10.35	5.4	8.7	6.9	8.5	1.3	10.95	9.35	4.1	9.15	3.6	4	6.65	5.95	3.45	2.7	6.85
AT4G26350	NA
AT4G27050	NA	36.7	39.05	36.1	22.85	28.2	24.4	36.85	36.55	44.25	34.75	44.7	28.55	34.25	37.2	32.95	46.05	26.15	31.15	35.2	25.85	33.15	46.6	35.95	45.45	27.9	27.1	29.7	30.75	21.15	34.2	36.3	39.6	38.05	55.15	56.2	52.6	47.5	46.45	45.5	62.3	43.5	61.2	45.65	41.25	39.05	59.7	59.8	66.8
AT4G29370	NA	0.8	2.6	8.9	2.5	8.5	1.4	2.45	6.95	3.55	2.25	1.8	13.3	5	2.15	5.5	23.1	7.6	2.7	1.45	12.05	2.45	12.2	13.5	6.7	7.2	7.65	19.15	2.6	1.35	5.6	11.95	7.9	7.75	5.25	6.55	12	5.5	12.8	2.1	0.9	2.8	1.7	6.9	1.9	5.75	4.8	4.95	11
AT4G29420	NA	16.75	16.55	32.05	20.4	23.95	17.1	16.35	21.85	16.6	17.05	15.2	13.45	14.65	24.75	19.15	15.65	9.1	15.25	15.8	23.15	16.45	19.1	21.2	13.15	27.4	15.8	12.3	21.65	17.9	13.45	17.7	15.35	22.95	23.35	19.9	21.1	26	13.7	22.95	30.95	36.7	38.05	17.35	20.4	18.75	9.25	15.3	11.95
AT4G29970	NA
AT4G30640	NA	7.95	9.1	9.1	9.15	8.35	10.1	16.65	5.9	5.85	12.65	15.35	13.1	23.4	9.8	17.2	3.1	13	6.3	9.15	11.4	9.45	10.95	12.05	9.85	7.7	18.2	6.7	11.3	15.7	17.5	16	11.05	11.2	9.15	9.3	13	7.3	1.8	8.9	0.9	7.3	4.05	4.5	2.55	4.3	2.75	5	5.85
AT4G33160	NA	23.85	23.4	23.3	19.8	14.2	16.3	29.05	30.2	19.05	21.5	28.75	17.9	27.05	33.75	29.95	43.25	34.15	36.4	29.15	21	18.1	35.45	31.4	29.6	34.8	31.25	31.65	32.55	28.95	36.1	21.1	24.05	26.85	25.3	22.8	33.6	13.15	20.05	14.35	15.35	12	13.7	12.5	10.5	11.8	48.2	53.45	66.1
AT4G33210	SLOMO	185.8	197.95	199.75	167.1	180.75	175.75	158.6	143.65	175.45	131.6	127.75	144	143.55	137.65	146.2	131.45	134.95	131.5	165.35	152.15	139.5	151.55	159.2	136.75	156.75	158.05	140.1	169.35	169.5	149.2	180.3	176.1	165.55	365.9	309.1	335	260.2	263.8	250.45	281.5	299.95	276.2	261.9	250	258.95	214.9	223.25	200.55
AT4G33290	NA	3.05	4.2	7.4	4.15	0.5	4	2.5	4.95	4.5	1.15	2.75	8.65	5.45	4.75	4	5.05	6.5	4.1	6.5	8.15	0.7	4.5	3.25	6.6	3.7	0.45	0.65	3.5	3.25	6.5	6.05	0.65	2.65	2.85	4.8	7.9	2.05	5.9	1.7	3.8	0.85	3.4	0.1	4.95	2	5.35	4.75	4.15
AT4G33900	NA	1.6	0.85	1.6	4.75	3.55	0.6	1	1.2	4.25	0.85	0.35	6.1	8.3	6.95	4.25	3.95	0.75	0.45	1	4	5.15	6.3	5.75	1.5	3.1	1.2	1.35	0.45	4.6	3.6	2.55	0.5	5.8	2.5	2.55	0.55	2.2	0.7	8.65	0.65	1.5	0.8	0.3	1.1	0.35	2.75	5.15	1.45
AT4G34170	NA
AT4G35120	NA	6.3	11	10.5	6.95	4.75	2.45	12.3	13.4	15.4	9.95	13.95	3.15	13.2	13.5	7.7	17	8.45	11.3	10.25	4.5	10.75	7.5	12.1	9.35	15.3	2.8	7.75	6.35	11.25	11.15	6.5	8.2	10.65	6.1	9.85	17	13.15	9.75	7.4	9.75	7	8.35	9.35	10.7	6.25	9	11.95	6.5
AT4G35740	ATRECQ3, RecQl3	29.55	28.35	35.65	35.4	33.2	30.95	29.15	26.3	30.3	26.25	30.9	21.3	28.05	44.8	36.2	34.05	42.45	32	39.3	26.75	30.3	34	25.25	29.3	26.15	32.3	21.25	32.65	34.25	32.95	38.85	33.95	31.8	25.35	35.6	24.95	26.8	28.6	26	27.1	29.65	21.85	30.3	22.45	27.15	47.1	51.2	42.8
AT4G38870	NA	22.65	28.85	22.85	18.45	11.1	13.25	6.8	10.5	10.2	8.5	9.75	13.5	15	10.45	18.4	9.95	7.2	7.8	12.9	8.55	12.75	15.95	12.1	14.1	13.95	11.15	7.15	12.15	14.05	11.5	8.2	11.9	8.1	18.35	24.95	26.7	7.7	7.95	5.55	3.5	8	5.85	3.75	6.25	4.95	7.7	9.65	9
AT4G38940	NA	24.1	18.7	38.15	30.95	35.85	37.7	38.1	29.65	36.2	29.85	34.45	31.1	36.2	37.95	37.4	35.35	29.75	36.15	32.85	44.5	29.35	48.65	45.9	36.95	33.7	37.4	28.35	42.45	38.05	41.55	29.2	27.8	27.35	25.8	28.4	38.25	25	33.75	35.7	59.7	48.7	46	32.55	34	32.75	32.35	38.2	29.75
AT4G39060	NA
AT4G39240	NA	91.3	95.75	103.65	102.7	91.45	113.45	83.15	103.65	105.7	92.35	95.4	94.45	100.8	92.65	92.05	90.55	89.75	96.75	105.05	105.05	96.2	124.15	111	114	99.35	110.75	97.95	115.4	117.9	97.35	115.45	115.55	117.45	135.8	125.05	129.25	117.65	132.8	139	112	124.95	108.55	170.5	152.65	162.6	169	174.95	162.5
AT4G39290	NA
AT4G39550	NA	19.65	21.3	24.65	20.65	28.6	22.4	26.65	19.3	31.25	21.4	20.7	20.05	35.1	24.65	30.1	27.25	23	29.05	32.95	24.95	32.9	21.8	21.7	20.65	18.3	23.45	15.15	16.9	20.15	15.3	30.6	28.05	26.2	30.65	24.9	32.7	25.6	29.8	24.65	28.65	39.35	41.95	37.3	30.25	38.3	73.75	84.95	74.8
AT4G39560	NA	39.9	30.95	34.25	18.3	39.95	31.45	38.6	30.9	44.7	24.85	23.75	32.35	26.35	34.35	36.15	28.7	26	30.35	32.05	26.65	21.5	29.35	22.65	25.25	36.65	36.45	33.85	36.25	20.45	29.4	32.25	24.1	34.6	54.2	49.9	51.5	40.15	41.8	34.2	38.65	48.9	52.95	24.2	28.4	20.8	44.35	48.45	28.85
AT4G39570	NA	56.85	59.9	68.8	51.65	63.1	63.8	75.4	73.35	74.6	63.45	62.5	67.55	61.35	77.15	67.7	75.7	74.45	62.85	49.65	53.25	50.15	69.15	71.6	65.75	47.6	58.75	54.65	34.75	56.55	44.85	53.4	51.1	59.9	51.75	45.4	43.85	47.75	55.3	46.2	56.1	57.1	46.35	55.45	66.4	59.7	103.4	104	86.85
AT4G39580	NA
AT4G39590	NA	2.15	9.85	1.5	7.05	1	1.3	4	11.2	3.8	7.95	0.8	1.15	1.6	2.15	1.4	4.55	1.65	4.35	1.15	1.2	4.3	2.55	1.85	4.05	1.6	4.5	4.05	6.7	2.3	11.1	1.15	1.25	1.5	0.85	1.8	7.5	5.65	5.55	2.45	1.05	2.4	3.1	0.9	0.9	0.75	1.65	1.25	6.7
AT4G39600	NA
AT4G39750	NA
AT4G39753	NA	14.35	1.9	1.35	3.15	1.55	3.05	8.65	6.05	6.65	8.6	3.3	5.85	1.05	11.35	1.6	4.25	14.55	2.3	4.75	6.55	7.05	10.75	5.85	14.8	6.7	6.85	8.25	3.7	5.55	8.05	6.65	12.85	1	4.25	5	9.95	5.85	15.3	8.6	2.55	6.55	8.45	1.4	2.2	10.55	9.95	10.75	6.7
AT4G39756	NA	6.1	1.05	2.7	5.1	4.3	5.1	4.55	3.2	0.55	5	4.55	3.15	5.6	8.65	9.25	3.4	9.6	3.35	2.9	6.2	4.3	3.95	2.65	5.3	2.05	10.4	1.3	0.85	1.7	4.3	5.4	4.85	3.95	4.15	7.25	5.35	3.15	4.3	6.9	5.75	7	6.25	2	4.4	3.55	2.7	7.35	5.65
AT4G39760	NA
AT5G01720	RAE1	73.75	87.45	83.7	42.5	51.25	44.15	43.65	38.9	51.45	54.7	55.9	56.65	32.5	35.85	44.25	46.25	35.6	53.05	37.2	38.7	48	46.85	45.35	31.25	44.5	44	44.65	46.4	42.65	34.7	47.5	38.65	51.95	215.8	199.15	188.65	66.5	63.9	65.65	65.7	78.25	64.4	97.75	85.75	82.7	78.2	79.8	62.15
AT5G02700	NA	0.85	8.3	3.75	0.8	1.45	1.25	1.5	2.7	1.15	2.35	1.3	0.65	1.35	10.5	1.25	2.25	0.8	0.5	0.35	0.6	5.65	1.45	0.7	0.85	1.5	0.6	0.55	0.75	7.35	1.4	1.05	0.6	0.65	0.6	1.8	6.55	0.65	4.45	0.7	1.55	0.6	0.35	0.95	1.25	0.6	1.1	2	6.65
AT5G02910	NA	42.5	39.3	39.75	39.95	36.8	36.7	38.15	38.15	30.9	35.45	31.6	31.3	38.65	36.9	27.25	39.75	32.4	36.2	38.45	30.35	36.15	36.4	32.4	35.55	34.2	34.25	33.5	38.5	30.3	35.2	31.65	31.15	36.05	64.75	65.5	62.6	44.1	56.1	42.5	45.45	49.45	50.5	23.35	23.2	25.1	41.45	46.85	50.15
AT5G02920	NA	13.6	5.9	2.15	12.4	4.95	11.95	7	9.7	14.75	6.75	8.3	6.5	9.25	10.05	3.2	4.9	14.85	5	2.3	4.8	6.4	14.35	10.4	15.2	14	9.15	8.55	13.05	12.45	11.7	9.95	6.7	9.3	2.9	3.3	8.8	4.9	1.2	8.2	9.05	3.1	10	4	2.05	5	9.3	6.95	2.3
AT5G02930	NA
AT5G02980	NA	10.3	8	15.8	3.9	8.05	8.75	16.45	8.25	13.6	5.85	9.45	6.95	10.5	11.35	6.3	8.3	12.3	8.55	10.2	3.8	3.7	12.35	11.05	10.05	10.35	4.45	13.15	8.9	11.7	9.2	11.05	5.55	11.2	4.05	6.8	7.05	4.9	9.5	6.1	10.3	7.25	5.8	10.3	6.45	6.35	8.65	3.65	10.05
AT5G02990	NA	8.2	11.8	20.7	16.95	24.75	15.65	28.55	16.1	32.3	19.95	14.75	12.5	8.3	23.8	13.85	10.4	13.75	8.5	11.5	15.45	15.35	17.8	14.6	19.6	18.05	21	14.45	21.9	17	8.3	8.75	16.45	23.4	10.6	8.05	12.4	11.55	10.7	14.1	1.05	8.2	7.9	7.1	4.9	6.25	12.45	12.15	2.9
AT5G03000	NA	10.6	10.7	19.05	11.2	12.2	11.5	11.55	14.35	9.2	10.75	6.35	11.7	11.55	16.2	2.2	9.65	13.25	18.5	11.3	5.75	10.75	9.05	8.9	12.45	11.5	14.65	6.2	8.6	9.3	13.85	9.2	10.3	9	6.85	12.7	14.85	6.15	10.9	7.1	10.45	8.9	9.8	4.15	6.15	5.4	8.55	9.65	12.95
AT5G03020	NA	11.85	17.5	16.25	9.1	11.55	11.3	18.55	18.1	14.9	11.35	2.75	9.75	14.25	10.25	12.5	13	9.7	12.05	7.45	8.6	4.4	13.3	12.75	13.75	14.45	11.45	9.85	12.35	9.55	14.15	10.55	10.9	14.35	8.35	14.05	9.25	14.1	12.05	9	2.35	12.2	9.1	4.85	8.5	7.15	8.4	6.55	2.65
AT5G03100	NA
AT5G03970	NA	72.5	68.35	76.8	72	55.95	65.85	41.7	60.3	57.3	48.2	42.95	44.1	57.6	41.1	46.05	60.25	62.75	64.3	80.6	77.3	71.05	52.9	55.05	51.55	58.05	44.3	56.6	64.65	51.05	42.95	72.9	64.5	69.4	125.05	136.15	134.8	104.7	101.25	98.65	107.5	91.8	95.2	81.7	79.5	80.55	175.95	163.5	179.05
AT5G04010	NA	11.95	4.9	11.2	2.4	4.05	5.15	5.1	4.65	4.15	2.8	7.55	2.7	5.2	7.75	8.25	3.35	2.6	1.15	3	5.3	2.4	1.7	1.4	0.85	6.2	4	2.3	5.4	4.9	1.6	1.35	2.8	0.85	1.75	3.55	5.7	0.6	3.45	5.65	0.55	2.95	6.05	2.65	2.25	1.1	1.55	4.5	1.75
AT5G06550	JMJ22	25	26.15	31.95	28.6	24.6	25.3	22.1	29.1	23.15	23.25	26.6	22.2	30.5	30.95	30.55	47.8	35.7	46	32.4	31.2	26.75	19.15	22	16.35	15.3	14.35	19.9	15.85	18.75	23.7	34.95	37.65	41.25	27.25	33.4	30.3	15.75	19.05	17.45	13.85	11.45	18.85	27.6	25	17.35	119.6	121.4	144
AT5G07610	NA
AT5G07670	NA
AT5G10340	NA
AT5G14160	NA
AT5G15440	EDL1	75.45	75.05	72.7	61.5	64.3	66.45	59.45	49.45	63.85	53.75	61.9	58.2	53.2	60	53.45	68.2	56.55	67.05	53.8	46.7	54.2	69.7	58.35	66.75	68.2	55.5	55.4	67.5	74.25	49.2	61.1	64.15	57.85	76.3	68.15	71.25	66.5	96.8	89.3	49.5	59.1	69.15	51.55	63.4	51.25	75.3	69.95	51.15
AT5G15620	NA
AT5G15660	NA
AT5G15670	NA
AT5G15710	NA	58.75	56.85	62.9	53.05	53.3	62.8	63.7	72.45	49.85	51.75	45.95	66.15	56.5	62.7	48.3	37.6	42.1	45.2	57.75	40	45.05	38.45	63.7	62.4	70.25	55.3	51.75	61.15	63.7	62.65	64.1	54.35	57.4	99.4	92.85	101.3	75.55	84.15	68.15	57.6	51.8	64.15	51.45	62.5	62.05	70.05	70.5	67.45
AT5G18160	NA	1.1	0.85	0.95	3.65	0.75	0.9	1.8	0.9	1.1	3.85	0.35	1.95	1.05	1.4	1.4	1.9	1.7	1.8	1.9	2.05	3.25	3.05	3.1	0.65	1.15	0.8	2.55	1.1	1.2	0.9	1.1	0.45	0.45	0.5	0.65	4.8	0.85	0.55	0.9	2.6	3.5	0.5	1	1.5	1.25	0.9	1.15	1.25
AT5G18680	AtTLP11, TLP11	146.2	158.8	159.25	134.85	146.2	153.25	134.4	149.85	158.55	161.7	152.05	124.45	138.55	126.5	148.85	141.4	134.5	140.5	175.6	149.55	151.4	151	145.3	155.2	135.35	141.95	120.5	141.15	127.8	148.05	149.25	126.25	138.85	162.8	165.05	177.7	130.9	135.05	136.55	146	154.3	150.55	148.7	130.4	135.5	103.7	93.45	106.45
AT5G18770	NA	26.55	23.05	27.3	24.3	28.65	28.6	26.55	29.45	33	25.05	23.1	24.85	24.3	21.2	23.75	29.5	29.1	41.5	33.4	29.1	21.35	23.85	19.6	20.9	27.05	30.1	26.45	20.8	28.3	14.95	34.25	24.65	35.55	37.15	43.1	40.2	25.2	34.4	33.5	26.1	37.8	43.95	25.45	26	25	79.05	83	77.5
AT5G18780	NA	64.4	80.5	85.8	65.8	80.2	71.5	70.45	69.8	73.45	46.8	47.25	46.2	39.75	50.4	46.1	45	39.85	37.65	54.65	41.6	46.65	70.9	68.25	65.15	46.3	44.1	39.95	48.85	54.75	53.05	60.1	57.65	64.25	334.4	296.95	239.5	131	110.8	127	88.85	92.6	82.3	86.35	80.6	80.15	36.7	34.05	33.7
AT5G21040	FBX2	137	123.45	120.3	94.35	110.45	119.9	112.15	115.5	121.4	128.2	115.5	104.5	112.4	136.55	112.35	148.8	125.25	105.75	126.55	94.25	104.05	138.5	131.4	126.75	123.35	101.15	155.8	139.2	121.65	146.5	126.5	117.95	119.9	173.8	156.9	158.9	144.75	175.65	163.8	98.7	105.1	125.15	108.45	108.6	105.75	162.25	150.75	154.2
AT5G22610	NA
AT5G22660	NA
AT5G22670	NA
AT5G22700	NA	39.45	34.55	40.45	24.75	34	27.65	44.1	27.85	26.35	26.4	33.9	27.3	40.35	38.3	34.4	62	65.6	43.65	51.65	36.15	33.9	27.75	31.9	28.2	36.75	46.95	38.85	27.95	30.65	31.05	56.15	48.25	39.15	59.35	64.05	67.05	37.3	54.9	37.05	86.45	84.35	94.85	90.65	96.9	91.9	96.55	96.55	97.6
AT5G22720	FBXL
AT5G22730	NA	29.45	30.5	43.7	41.35	32.15	41.4	42.6	42.95	34.05	32.55	37.65	43.1	37.75	31	46.55	39.65	55.55	52.9	43.9	32.55	46.7	30.7	36.95	33.25	30.9	37.7	39.55	31.75	44.95	36.35	37.55	27.95	52.65	28.7	36.95	45.55	40	36.9	37.6	49.8	41.35	42.3	44.75	35.85	43.2	63.95	78.55	54.6
AT5G23340	NA	48.45	51.25	43.75	35.1	33.8	33.9	49.8	44.3	30.5	43.5	47.05	44.35	37.15	25.45	59.1	49.55	52	60.2	47.25	48.75	40	70.1	39.7	49.7	52.45	36.65	41.2	31.9	40.45	51.5	53	41.8	39.35	99	95.3	100.55	71.8	96.4	76.65	123.75	132.65	124.35	97.95	112.85	100.4	78.8	81.35	84.35
AT5G24040	NA
AT5G24560	AtPP2-B12, PP2-B12	21.75	22.2	21.7	14.75	13.75	16.3	17.5	22.3	14.3	14.5	15.1	12.45	18	24.45	23.75	20.95	13.15	13.45	18.45	11.7	13.2	19.3	16.1	19.5	17.15	17.6	16.55	10.4	14.05	18.3	14.75	18	16.7	11.7	24.2	12.95	14.9	14.1	19.05	11.9	16.95	15.1	14.1	9	8.2	17.4	16.2	19.35
AT5G25290	NA	6.25	9.65	5.3	10.35	7.1	3.5	1.75	5.3	1.15	7.9	9.25	9.25	9.35	3.75	5.6	2.6	2.6	2.05	8.95	2.65	5.6	10.45	6.2	1.15	6.95	3.9	10.7	1.6	8.9	1.7	2.2	4.3	9.7	4.6	2.4	6.55	7.45	6.1	0.9	1.85	5.3	1	5.8	1	3.25	1.65	8.1	1.25
AT5G25300	NA
AT5G25350	EBF2	161.85	178.2	169.3	102.3	120.9	118	108.05	92.85	91.95	118.45	116.35	102.5	131.7	144	140.5	125.55	100.4	120.5	119.25	109.8	106.35	122.5	136.35	136	110.25	111.35	116.65	129	128.15	93.9	174.45	139.9	128.55	544.15	499	524.5	268.8	249.5	247.55	255.9	265.6	268	153.35	166.25	154.5	149.35	147.3	132.8
AT5G25850	NA
AT5G25860	NA	16.65	13.7	27.15	17.35	23.5	13.3	24.7	24.7	19.15	19.6	18	22.95	19.65	30.8	27.5	25.75	19.2	17.05	23.65	14.1	17.55	22.05	21.55	19.25	18.8	13.55	8.35	15.15	21.5	22.05	24.8	20.5	28.25	17.75	19.3	16.1	15.1	23.1	13.75	23.5	14.45	18.55	12.7	10.55	8.05	12.45	10.5	11.9
AT5G26960	NA	41.9	31.4	40.05	38.75	24.85	19.1	18.15	18.1	16.55	28.15	28.05	27.45	35.55	25	22.2	35.6	33.05	30.35	30.4	42.8	35.85	24.9	30.9	26.95	13.4	20.9	25.9	17.45	21	40.2	41.35	43.45	29	46.95	28.45	32.1	44.45	39.75	46.6	56.5	58.7	70.65	47.7	58.2	42.9	76.7	101.9	90
AT5G27750	NA	30.15	33.45	37.85	34.55	41.7	38.45	19.45	20.65	30.05	25.35	27.9	25.6	31.55	13.15	20	25.65	16.85	25.8	28.3	41.5	37.6	13.95	18.5	26.5	17.9	21.85	17.7	19.95	35.45	18.15	13.75	26.5	29.45	46.25	37.25	39.2	37.2	41.2	24.2	33.8	45.3	36.1	64.6	73.15	51.3	35.9	40.5	39.95
AT5G28160	NA	1.6	0	1.45	0.05	0.15	1.1	0.1	0.05	0.15	0.45	1.35	1.8	3.05	0.55	0.65	0.35	3.05	1.25	1.45	0.35	3.15	1.9	1.45	0.35	1.85	0.9	1.3	0	1.65	1.55	0.05	0.15	1.7	0.4	3.95	0.1	0.2	1.85	0.1	1.9	0.85	0.3	0.95	0.3	0.4	0.7	0.15	0.25
AT5G28180	NA	1.6	0	1.45	0.05	0.15	1.1	0.1	0.05	0.15	0.45	1.35	1.8	3.05	0.55	0.65	0.35	3.05	1.25	1.45	0.35	3.15	1.9	1.45	0.35	1.85	0.9	1.3	0	1.65	1.55	0.05	0.15	1.7	0.4	3.95	0.1	0.2	1.85	0.1	1.9	0.85	0.3	0.95	0.3	0.4	0.7	0.15	0.25
AT5G36000	NA	9.05	6.9	8.85	6.3	10.05	6.65	8.45	9.1	9.9	5.65	4.6	6.6	5.6	9.6	7.35	9.15	5.45	5.9	7.05	6.25	5.4	10.9	10.7	7.7	7	6.65	1.65	3.3	4.35	6.25	4.25	1.65	3.8	5.05	4.75	8.05	7.35	6	5.1	5.6	5.6	5.15	2.65	7	5.75	9.25	5.1	7.25
AT5G36200	NA
AT5G36730	NA
AT5G36820	NA
AT5G37040	NA	23.3	20.2	32.6	18.2	30.25	20.15	27.3	24.85	31.9	25.3	21.4	23.1	18.9	20.9	29.1	26.25	27.5	33.05	25.75	22.25	27.35	27.25	29.45	30.65	32.7	23.3	20.1	20.1	26.8	24.55	18.9	18	20.2	14.25	16.9	25.1	12.15	23.9	26.25	18	19.95	20.1	14.3	12.35	13.4	18.15	17.6	18.1
AT5G38270	NA
AT5G38390	NA	0.55	9.45	5.8	2.65	7.4	5.55	8.35	10.95	9.55	2.25	0.85	7.25	8.2	7.65	1.4	6.8	3.85	6.25	8.35	5.05	6.6	9.35	2.55	9.15	4.75	3.55	11.9	4	2.5	8.7	4.8	5.7	3.85	1.05	7.95	9.35	6.05	8.45	3.6	5.45	1.75	9	0.85	4.7	0.75	1.05	7	7.15
AT5G38570	NA
AT5G38590	NA
AT5G38670	NA	2.55	3.7	2.6	1.05	2.6	1.25	3.25	1.65	6.3	1.1	1.35	0.55	1.15	8	1.3	0.85	1.8	2.95	1.85	5.75	1.95	1.65	1.15	0.5	0.5	2.7	2.4	1.1	1.3	7.9	1.35	1.05	1.15	0.45	7.45	5.75	6.4	1.8	0.5	4.85	2.15	0.85	1.15	0.5	3.75	1.95	1.15	1.35
AT5G38680	NA
AT5G38810	NA
AT5G39250	NA	66.65	63.45	66.2	52.75	56	57.25	48	63.4	57.5	46.7	52.85	57.5	53.05	58.25	57.05	45.65	46.8	43.85	55.75	57.4	48.7	51.95	53.9	57.7	72.95	58.15	57.4	53.15	51.45	54.55	68.8	59.95	66.25	94.6	84.3	90.75	62.9	61.9	67.6	95.7	82.9	97.05	81.1	90.25	82.1	50.25	51.6	61.1
AT5G39360	EDL2	133.6	117.9	105.15	83.85	86.5	81.85	75.95	79.9	84.75	86.15	81.5	70.9	66.65	73.1	72.65	59.85	52.85	56.55	56.85	69.45	74.25	96.4	81.8	72.25	101.3	95.8	94.75	97.9	112.5	96.05	52	66.3	52.05	40.35	37.9	43.1	64.65	57.05	61.75	63.7	61	61.2	57.2	61.9	66.5	81.15	59.5	55.5
AT5G39450	NA
AT5G39460	NA
AT5G39470	NA
AT5G39480	NA	0.2	0.4	0.45	1	0.4	4.4	3.25	0.55	0.25	0.35	0.7	0.5	0.55	0.4	1.75	0.8	3.45	1.9	0.25	0.35	5.9	0.5	0.4	0.75	0.15	1.65	3.25	0.45	3.25	0.9	1.3	0.3	0.35	2.3	0.45	0.25	0.25	0.35	0.4	0.15	0.45	0.3	0.1	2.2	1.7	2.5	0.7	1.2
AT5G39490	NA	0.2	0.4	0.45	1	0.4	4.4	3.25	0.55	0.25	0.35	0.7	0.5	0.55	0.4	1.75	0.8	3.45	1.9	0.25	0.35	5.9	0.5	0.4	0.75	0.15	1.65	3.25	0.45	3.25	0.9	1.3	0.3	0.35	2.3	0.45	0.25	0.25	0.35	0.4	0.15	0.45	0.3	0.1	2.2	1.7	2.5	0.7	1.2
AT5G39560	NA	12.65	9.4	13.45	10.3	12.95	8.7	9.8	11.85	11.15	13.15	8.7	12.3	11.45	19.4	7.8	13.5	19.1	17.05	11.05	9.7	14.95	13.25	16.3	15.6	13.95	14.35	20	10.65	7.85	13.35	16.1	11.2	20.2	9.95	13.05	11.45	11.5	12.5	12.95	4.5	14.65	10.75	5.5	5.15	13	16.35	10.95	19.55
AT5G40050	NA	13.15	8.85	10.55	6.25	16.8	8.2	18.25	12.3	12	10.7	6.45	10	13.35	16.1	14.4	10.85	15.8	8.55	10.75	9.25	14.15	16.85	13	15.4	6.1	5.7	6.4	6.6	13.4	8.6	12.1	10.5	16.6	11.85	7.2	9.2	10.3	15.1	16.25	12.65	14.25	8.35	7.1	8.9	10.3	16.85	12.95	6.5
AT5G40470	NA	78.8	82.65	81.3	80.25	54.95	81.6	70	72.6	63.3	66.55	47.9	68.25	64.2	57.55	62.45	57.25	52.9	57.6	58	69.65	59	76.75	62	56.85	70.1	75.85	51.95	67.25	72.65	72.3	59.95	55.85	71.15	154.45	150.4	148.25	83.3	89.2	105.9	108.7	101.25	92.65	91.15	87.05	88.05	44	46.65	52.7
AT5G40680	NA	13.45	10.55	24.5	11.85	17.75	16.25	24.25	15.8	13.7	9.25	10.5	7.45	10.95	21.8	23.25	13.7	14.55	13.9	13.8	8.2	7.75	18.05	15.55	13.8	7.2	14.6	22.55	7	10.3	12.4	11.45	7.5	5.15	20.5	17.3	16.4	10.65	15.05	10.8	6.05	16.35	10.8	4.05	3.9	7.35	15.65	13.95	9.7
AT5G41490	NA	7.4	2.45	0.6	1.2	1	3	0.6	2.6	1.5	4.05	0.6	3.75	4.2	6.25	0.75	1.15	5.2	6.55	5.25	0.25	1.2	1.8	1.25	1.15	0.9	7.65	1.95	0.65	1.75	10.25	2.05	0.75	1.3	3.05	5.25	2.8	1.05	5.8	0.85	0.65	0.45	0.35	4.2	0.3	0.55	2.3	1.5	1.05
AT5G41510	NA
AT5G41630	NA
AT5G41720	NA	7.4	9.35	11.4	5.3	11.2	7.45	14.7	18.55	12.45	6.95	13.25	6.35	4.2	14.4	8.75	14.15	12.5	23.25	7.4	8.9	10.25	12.15	12.95	12.5	13	11.55	4.3	1.2	11.15	10.85	11.7	5.65	12.75	12.55	9.35	8.15	15.25	15	7.55	9.4	8.65	0.8	10.75	5.25	10.15	16.9	9.6	10.45
AT5G41840	NA
AT5G42350	CFK1	59.15	54.1	42.6	56.8	54.2	70.95	54.45	67.6	63.25	60.1	69.85	63.3	51.85	61.95	54	60.95	56.4	63.9	55.6	50.4	52.95	59.9	52.05	60.25	56.7	51.2	62.45	61.75	68.35	62.55	51.3	68.7	57.2	44.9	48.1	61.65	50.6	45.35	52.2	89.05	84.75	69.7	102.25	105.6	99.9	107.2	129.7	116.95
AT5G42360	CFK2	59.15	54.1	42.6	56.8	54.2	70.95	54.45	67.6	63.25	60.1	69.85	63.3	51.85	61.95	54	60.95	56.4	63.9	55.6	50.4	52.95	59.9	52.05	60.25	56.7	51.2	62.45	61.75	68.35	62.55	51.3	68.7	57.2	44.9	48.1	61.65	50.6	45.35	52.2	89.05	84.75	69.7	102.25	105.6	99.9	107.2	129.7	116.95
AT5G42430	NA
AT5G42460	NA	56.15	43.15	36.5	43.3	38.4	39.8	46.1	48.45	54.65	42.45	29.25	28.15	36.15	38.35	33.95	40.25	26.2	27.75	43	56.05	39.85	36.8	36.8	38.85	36	27.65	31.05	30	30.15	33	39.4	28.9	34.9	22.7	35.6	31.7	21.4	30.3	21.2	34.05	39.1	25.2	34.75	37.45	28.3	24.15	29.55	34.2
AT5G43190	NA	265.55	270.75	229.9	182.8	178.8	189.45	172.75	156.2	130.55	143.8	141.9	108.05	151.2	139.6	160.35	118.15	100.15	118.65	111.35	124.85	116.1	221.8	184.95	190.25	168.75	159.8	177.8	192.15	207.05	252.7	109.9	105.1	83.75	218.85	202.3	216.5	178.2	175.25	161.7	99.65	99.15	116.55	48.55	46.9	51.1	75.6	72.35	65.8
AT5G44220	NA
AT5G44490	NA
AT5G44940	NA
AT5G44950	NA
AT5G44960	NA
AT5G44970	NA	7.7	8.45	11.25	6.7	7.15	7	8.5	6.95	2.6	6.3	9	5.85	7.65	3.1	1.5	11.45	3.15	10.35	2	7.7	10	5.5	1.65	2.05	1.65	6.75	1.7	8.15	8.45	2.3	8.2	5.7	1.25	7.6	5.7	3.45	10.45	8.35	5.8	4.3	1.75	3.75	4.6	0.65	4.35	1.2	1.1	0.8
AT5G44980	NA	24.3	28.85	23.35	18.85	14.35	12.65	19.8	12.15	11.45	8.5	12.55	11.05	9.05	9.35	9.65	9.75	5	13.9	14.1	6.55	10.75	19.15	19.25	14.2	11.25	8.95	13.05	12.7	11.95	14.4	6.8	9.65	7.6	40.65	37.15	34	16.65	19.3	20.3	15.1	13.25	10.9	9.75	8.45	7.65	5.55	8.1	3
AT5G45360	SKIP31	190.4	225.7	236.05	176.15	214.9	197.5	140.4	158.55	165.6	123.4	117.3	126.9	111.35	132.05	114.65	111.2	103.8	77.65	120.45	129.95	140.7	173.2	181.15	160.5	123.35	141.65	142.5	162.75	177	141.65	175.8	161.6	142.1	255.75	243.9	254.95	170.7	246.6	239.1	246.75	291.95	222.95	199.9	148.55	213.6	180.1	205.15	175.8
AT5G46170	NA
AT5G47300	NA
AT5G48170	SLY2, SNE	13.15	11.5	13.65	14.25	14.3	18.1	13.25	19.25	24.6	16.35	16.15	12.8	12.7	19.8	26.35	18.6	20.5	20.35	12.05	14.6	12.55	16.65	17.2	18.05	13.5	7.9	15.45	17.5	18.2	15.15	29.8	17.65	18.15	13.4	20.2	16.5	17.95	21.05	19.3	17.15	30.45	19.65	28.6	29.2	33.1	79.2	72.65	70.1
AT5G48550	NA	8.95	7	14.55	7.2	14.25	10.5	7.85	1.3	6.55	6.15	1.15	7.2	3.4	8.2	9.65	9.55	11.8	2.35	5.7	5.1	4.65	11.2	9.1	10	10.85	9.9	13.35	8.4	1.7	1.45	1.5	7.75	6.65	8.4	14.4	15.8	2.75	14.45	6.75	4.15	6.05	4.4	2.5	1.1	2.8	7.3	1.85	5.05
AT5G48980	NA
AT5G48990	NA	21.65	22.35	30.5	28.35	23	25.5	25.9	22.8	27.85	19.55	26.95	20.45	25.5	24.05	25.3	23.25	29.25	32.05	27.8	28.2	28.45	20.95	24.25	19	28.95	32.85	16.2	17.8	27	19.95	30.3	26.3	32	25.8	30.5	28.6	30.85	22.6	28.8	24.95	29.3	25.45	22.75	20.7	20.75	45.65	47.2	44.9
AT5G49000	NA	63.15	49.2	78.25	46.4	40.5	50.5	34.2	50.95	63.8	50.6	43.3	49.25	30.65	38.75	46.75	62.7	52.15	44.25	39.75	67.25	59.3	35.15	34.4	27.9	34	55.65	34.35	54.75	34.3	49.45	54.55	46.35	41.15	86.65	72.8	90.85	70	65.1	55.7	49.9	72.2	51.95	54.5	40.55	37.4	131.1	113.1	113.5
AT5G49610	NA	61.5	55.95	61.5	59.45	50.3	54.65	58.95	49.1	44.35	43.9	55.3	43.75	45.25	60.1	49.6	45.15	53.45	50.3	54.6	37.25	50.45	44.35	61.3	46.6	46.2	47.4	53.1	53.95	59	48.3	50.15	62.35	56.05	76.15	74.05	88.9	77.7	59.4	69.45	64.65	69.2	51.7	60.6	59.8	58.5	62.3	67.8	70.35
AT5G49980	AFB5	261.45	213	276.95	297.75	300	314.95	260.1	255.5	242.15	236.3	254.95	253.8	244.65	226.55	226.75	235.45	223	236.75	311.05	273.95	317.6	216.3	259.4	236.65	231.9	219.35	231.15	221.25	226	164.95	305.7	303.65	336.35	353	320.15	329.3	522.05	484.55	523.2	636.05	645.5	575.65	571.05	577	540.9	382.5	363.45	357
AT5G50220	NA
AT5G50270	NA
AT5G50450	NA	104.2	101.2	94.25	89.7	70.75	83.3	83.35	90.05	73.3	67.85	79.1	66.35	93.2	91.45	94.65	103.5	89.95	100.55	105.9	106.55	112.05	68.4	73.55	88.05	63.55	64.95	71.2	70.9	80.85	52.05	51.35	74.2	56.9	46.3	35.1	43.75	59.4	64.3	67.45	67.85	70.5	57.3	91.4	90.45	97.9	66.65	80.1	70.65
AT5G51000	NA
AT5G51250	NA	10.85	13.55	2.7	7.9	6.85	13.25	9	7.45	14.25	10.05	5.8	10.95	12.8	7.2	2.5	15.85	1.2	7.05	1.8	2.15	3.9	2.6	9.75	8.5	11.5	8.15	14.05	6.2	10.4	2.6	6.1	2.6	10.6	1.65	8.35	7.05	2.15	5.45	0.75	8.05	11.3	7.35	6.5	2.55	7.65	7.15	9.8	11.55
AT5G51370	NA
AT5G51380	NA	2.15	3.95	0.7	7.7	1.7	10	1.3	2.45	7.4	7.75	10.45	10.45	15.05	9.6	9.15	25.45	22.6	23.5	11.75	8.1	10.95	2.6	10	9.95	1.8	3.35	7.85	1.75	1.3	1	9.6	8.9	11.55	1.4	0.85	2	0.7	6.4	1.2	7.35	6.9	8.25	4.35	1.45	8.45	43.7	39.7	55.6
AT5G52120	AtPP2-A14, PP2-A14	76.8	62.15	52.75	47.65	35.85	39.4	23.8	15.6	19.1	13	11.35	14.85	10.6	8.15	22.6	16	14.95	14.45	17.45	11.8	18.5	40.85	44.6	50.4	15.15	9.95	17.1	14.5	11.7	17.9	7.35	8.25	10.65	32.35	31	33.95	2.3	10.85	10.05	8.1	11.95	9.35	9.25	11.85	8.5	15.65	15.85	14.85
AT5G52460	EDA41	8.15	9.65	18	8.85	17.25	17.25	8.9	18.4	12	11.6	13.95	14.55	10.95	18.65	17.4	22.1	18.15	13.1	12.5	7.8	6.65	14.15	6.75	7.65	10.3	14.55	9.15	9.05	13.3	8.2	13.7	10.8	11.55	9.45	4.15	7.05	11.45	15.85	12.2	6.1	9.65	7.7	6.75	8.9	7.5	13.75	7.45	9.3
AT5G52610	NA
AT5G52620	NA	5.2	7.15	6.8	4.05	0.45	1.5	0.85	2.65	3.35	4.3	3.25	0.6	1	2.3	2.75	1.2	5.8	9.3	2.65	2.9	4.85	8.2	3.85	4.35	4.7	1.15	1.15	5.95	2.3	5.75	10.1	5.5	6.8	2.9	2.7	2.9	5.7	2.4	6.35	0.9	6.95	0.65	3.85	1.9	3.85	3.55	6.55	4.6
AT5G52880	NA	59.8	58.65	61.15	61.3	60.8	55.45	47.05	50.95	55.75	49.6	47.45	53.2	34	56.3	41.3	38.05	29.9	36.45	38.3	37.35	42.1	58	51.4	59.7	45.1	49.85	62.75	45.85	60.05	45.75	52.4	45.65	53.5	75.3	76.5	76.25	64.95	65.95	59.25	58.5	59.35	44.4	31.65	35.4	32.35	49.6	45.6	53.35
AT5G53640	NA	8.25	6.35	8.7	9.85	9.85	8.9	13.1	6.25	9.35	11.3	10.15	9.8	14.4	12.65	9.2	10.75	14.4	9.35	9.35	10.7	11.7	9.85	15.1	6.5	7.35	5.6	10.7	8.55	4.1	12.1	9.8	8.35	2.55	1.65	1.05	6.4	9.35	11.1	3.45	6.5	8.6	13	7.15	4.55	6.4	1.8	3.6	1.15
AT5G53840	NA	3.45	6.1	1.05	1.45	1.05	6.15	6.3	3.1	4.6	6	4.75	1.9	5.6	4.6	1.55	1.3	1.6	5.25	5.15	2.65	8.8	3.8	4.2	4.65	6.55	0.6	10.65	5.1	1.55	2.1	4.2	0.9	9.15	8.1	8.35	4.05	8.6	1.65	7.2	10.2	2.95	4.8	1.45	0.75	3.4	6.35	1.15	4.55
AT5G54820	NA
AT5G55150	NA
AT5G56180	ARP8, ATARP8	121.2	117.65	115.5	87.2	110.4	103.65	89.45	81.75	100.9	64.75	73.65	71	56.5	73.25	68.85	51.4	55.25	60.15	75.45	62.55	49.05	107.25	115.9	119.05	60.15	59.35	64.5	72.15	83.35	69.9	96.7	83.35	93.75	217.75	195.5	171.15	114.9	125.4	104.75	93.8	110.3	120.1	84.5	90.65	83.15	57.6	46.65	46.25
AT5G56370	NA	4.5	10.35	8.6	10.65	4.8	17.35	5.35	10.75	8.15	3.6	6.65	10.75	1.3	2.35	7.65	3.45	0.8	8.4	3.65	13	13.15	9.15	1.7	0.65	7.9	8.35	17.95	7	0.95	0.65	7.8	7.3	16.7	10	12.25	18.75	15.4	11.4	14.45	19.35	11.55	24.3	16.1	11.45	11.85	19.6	20.1	25.7
AT5G56390	NA
AT5G56400	NA
AT5G56410	NA
AT5G56420	NA
AT5G56440	NA
AT5G56560	NA
AT5G56570	NA	0.5	4.2	1.3	5.3	2.2	4.75	0.95	0.35	6.9	5	2.5	1.1	0.65	1.3	1.35	6	7.5	1.3	5.6	5.35	5.05	1.8	0.5	0.65	0.8	0.45	0.95	0.45	0.6	1.15	1	0.75	0.8	0.7	0.3	7.4	3.35	0.9	8.75	0.6	5.35	0.75	0.35	0.8	0.7	1.55	1.55	3.25
AT5G56690	NA
AT5G56700	NA	12.1	9.5	8.45	1.4	3.2	6.35	1.05	5.7	9.55	1	0.65	3.15	1.75	13.2	0.95	4.15	3.55	6.9	1.35	1.05	1.15	5.5	1.65	6.2	0.7	1	1.8	2.45	0.7	6.55	0.85	3.2	1.95	16.1	6.7	18.3	0.95	5.85	1.2	0.95	1.4	2.55	1.15	0.9	3.8	2.25	6.95	1.45
AT5G56810	NA
AT5G56820	NA
AT5G57360	ADO1, FKL2, LKP1, ZTL	68.75	68.35	64.65	61.15	58.65	62.55	53.05	49.8	57.15	65.2	51.9	55.7	49.1	53.5	52.55	47.8	63.75	51.95	51.8	32.55	40.85	77.75	70.8	66.1	53.05	36.65	43.4	50.1	46.5	55.35	67.55	73.3	70.75	184.45	158.2	168.85	116.05	135.45	111.45	92.2	100.35	105.95	85.1	77.5	87.95	84.1	75.35	70.9
AT5G57900	SKIP1	90.5	94.15	101.7	67.75	45.05	63.3	45.3	45.9	50.2	31.65	34.8	34.15	28.5	21.4	23.7	32.55	37.3	40.1	24.6	71.4	57.7	56.6	55.25	61.25	28.15	35.6	34.4	44.25	48.05	36	45.6	65.35	37.15	231.4	231.3	231.4	139.15	118.35	136.7	185.1	180.6	199.45	138	148.85	151.1	87.35	77.7	88.5
AT5G58320	NET4A
AT5G60060	NA
AT5G60560	NA
AT5G60570	NA	95.95	102.6	101.95	103.25	106.05	105.55	114.3	99.25	112	108.55	113.1	92.3	83.85	101.15	95.95	96.3	85.75	83	122.25	109.8	113.1	94.35	100.8	85.25	81.9	87.5	95.9	106.15	119.95	117.35	128.7	120	115.15	124.2	120.6	114.25	122.75	111.1	117.1	246.05	252.75	228.7	233.15	231.4	227.1	163.3	170.45	157.4
AT5G60610	NA	4.15	10.55	9.9	8.85	6.7	5.15	9.8	8	2.1	6.35	1.25	5.25	7.45	6.85	4.55	1.55	5.9	0.85	1.95	6.8	7.95	12.25	10.75	7.5	5.65	0.85	9.05	3.2	8.45	0.95	3.2	6.6	6	10.9	9.8	5.8	8.05	5.95	1.8	7.85	6.8	4.6	3.05	7.5	5.9	5.15	6.35	7.35
AT5G62060	NA
AT5G62510	NA
AT5G62660	NA
AT5G62860	NA	71.5	86.05	73.2	57.35	63.25	54.15	62.45	74.7	45.55	57.65	62.55	65.95	49.15	51	47.1	35.15	37.1	40.4	50	31.9	53.4	63.65	57.75	50.65	52.75	38.1	36.95	46	47.85	65.8	37.45	28.2	29.25	36.5	50.6	40	45.45	44.3	43.1	23.7	43	36.65	34.3	34.3	33.5	26	18.35	22.7
AT5G62970	NA
AT5G63520	NA	67.75	52	48.25	59.75	47.3	59.4	49.7	61.05	57.95	46.45	64.5	50.15	58.4	46	51.8	54.4	69.1	62.5	60.3	61.35	58.45	49.55	56.55	58.55	30.5	35.55	35.3	43.05	48.95	58.55	66.1	57.3	50.75	50.15	63.9	49.95	80.6	82.8	79.45	85.95	97.25	79.7	84.7	91.9	77.95	81.2	82.8	80.6
AT5G65850	NA	28	33.6	43.55	22	22.75	26.5	28.4	23.2	24.9	15.75	14.7	22.45	17.7	22.95	16.35	16.25	13	13.15	18.7	14.8	14.8	23.55	26.3	29.5	18.45	11.2	15.65	19.6	21.15	25.35	18.85	16.35	21.3	52.5	57.3	47.65	22.8	21.35	22.2	18.65	12.95	15.55	12.4	10.1	9.85	35.65	28.85	35.25
AT5G66830	NA
AT5G67140	NA
AT5G67250	SKIP2, VFB4	138.85	148.25	135.75	158.75	147.7	163.6	159.25	185.65	148.05	141.5	139.05	137	136.8	131.65	127.6	136.8	120.9	134.65	147.5	141.9	122.85	162.9	144.4	148.7	130.3	138.7	136.9	164.45	155.9	161.8	108.95	116.6	117.7	190.75	180.55	211.85	208	223.1	188.65	222.65	213.4	206	180.8	167.15	187.4	244.1	254.75	247.2
	SUM	20894	21298.8	21361.4	18006.2	18495	18316.2	16804.4	16746.3	16963.7	14804.9	14882.7	14604.3	14538.6	15196.1	14886.6	15183.9	14323.6	14507.3	16366.9	15306.7	15405.8	18359.1	18175.2	17876.7	15195.7	14903.7	15466.6	16415.9	16927.6	16788.8	16649.3	15764	15528.4	27496.1	26598.5	27254.1	22332.8	23575.7	22604.7	23437.6	24226.4	23711.3	19340.3	19240	19094.5	18629.5	18629.5	18048.4
[truncated: 87 more columns]

## Sheet: S3 tissue code
		Tissue Type
ATGE_1	cotyledons	Cotyledons
ATGE_2	hypocotyl	Hypocotyl
ATGE_3	roots	Young Root
ATGE_5	leaves 1 + 2	Leaves 1 + 2
ATGE_12	rosette leaf # 2	Rosette Leaf 2
ATGE_13	rosette leaf # 4	Rosette Leaf 4
ATGE_14	rosette leaf # 6	Rosette Leaf 6
ATGE_15	rosette leaf # 8	Rosette Leaf 8
ATGE_16	rosette leaf # 10	Rosette Leaf 10
ATGE_17	rosette leaf # 12	Rosette Leaf 12
ATGE_19	leaf 7, petiol	Leaf 7, Petiol
ATGE_20	leaf 7, proximal half	Leaf 7, Proximal Half
ATGE_21	leaf 7, distal half	Leaf 7, Distal Half
ATGE_23	developmental drift; whole plant after transition, but before bolting	Entire Rosette after Transition to Flowing
ATGE_25	senescing leaves	Senescing Leaf
ATGE_26	cauline leaves	Cauline leaves
ATGE_9	roots	Roots
ATGE_89	veg rosette (for phase change)	Vegetative Rosette
ATGE_28	1st node	1st Node
ATGE_27	stem, 2nd internode	2nd Internode
ATGE_6	shoot apex, vegetative	Shoot Apex, Vegetative
ATGE_8	shoot apex, transition (before bolting)	Shoot Apex, Transition
ATGE_29	shoot apex, inflorescence (after bolting)	Shoot Apex, Inflorescence
ATGE_31	flowers stage 9	Flowers Stage 9
ATGE_32	flowers stage 10/11	Flowers Stage 10/11
ATGE_33	flowers stage 12	Flowers Stage 12
ATGE_34	flowers stage 12, sepals	Flowers Stage 12, Sepals
ATGE_35	flowers stage 12, petals	Flowers Stage 12, Petals
ATGE_36	flowers stage 12, stamens	Flowers Stage 12, Stamens
ATGE_37	flowers stage 12, carpels	Flowers Stage 12, Carpels
ATGE_39	flowers stage 15	Flowers Stage 15
ATGE_40	flowers stage 15, pedicels	Flowers Stage 15, Pedicels
ATGE_41	flowers stage 15, sepals	Flowers Stage 15, Sepals
ATGE_42	flowers stage 15, petals	Flowers Stage 15, Petals
ATGE_43	flowers stage 15, stamen	Flowers Stage 15, Stamen
ATGE_45	flowers stage 15, carpels	Flowers Stage 15, Carpels
ATGE_73	mature pollen	Mature Pollen
ATGE_76	siliques, w/ seeds stage 3	Seeds Stage 3 w/ Siliques
ATGE_77	siliques, w/ seeds stage 4	Seeds Stage 4 w/ Siliques
ATGE_78	siliques, w/ seeds stage 5	Seeds Stage 5 w/ Siliques
ATGE_79	seeds, stage 6, w/o siliques	Seeds Stage 6 w/o Siliques
ATGE_81	seeds, stage 7, w/o siliques	Seeds Stage 7 w/o Siliques
ATGE_82	seeds, stage 8, w/o siliques	Seeds Stage 8 w/o Siliques
ATGE_83	seeds, stage 9, w/o siliques	Seeds Stage 9 w/o Siliques
ATGE_84	seeds, stage 10, w/o siliques	Seeds Stage 10 w/o Siliques

## Sheet: S4, ePlant ASK data
	Tissue Type	ASK18	ASK1	ASK19	ASK14	ASK16	ASK17	ASK3	ASK20	ASK8	ASK7	ASK9	ASK10	ASK15	ASK6	ASK13	ASK5	ASK21	ASK11	ASK2
ATGE_1_AVE	Cotyledons	30.7667	1152.37	1.86667	2.03333	0.616667	10.7833	10.0333	133.783	1.6	3.45	0.183333	0.45	1.1	0.416667	15.1333	1.1	1.16667	10.25	427.05
ATGE_2_AVE	Hypocotyl	56.7667	1036.25	0.333333	3.28333	0.366667	9.66667	31.4	121.117	0.8	3.56667	0.816667	0.65	1.81667	0.5	14.5833	1.16667	1.01667	6.16667	444.3
ATGE_3_AVE	Young Root	80.2167	1386.05	1.45	1.63333	0.466667	8.56667	35.8167	98.7667	2.06667	2.26667	0.2	1.21667	3.68333	1.35	12.7833	0.766667	13.35	10.85	451.367
ATGE_5_AVE	Leaves 1 + 2	46.7833	1155.02	0.8	9.06667	0.6	12.7167	11.1333	114.85	1.41667	4.21667	0.783333	1.21667	0.916667	1.25	17.55	0.733333	0.916667	8.23333	338.533
ATGE_12_AVE	Rosette Leaf 2	35.85	1056.23	2.15	4.43333	0.516667	9.41667	20.65	99.25	2.21667	3.95	0.5	0.883333	0.883333	1.66667	10.85	1.35	1.11667	8.08333	517.883
ATGE_13_AVE	Rosette Leaf 4	32.4667	1020.92	0.716667	3.3	0.566667	11.15	13.6167	103.717	1.01667	3.18333	1.2	0.8	2.26667	0.466667	13.9	0.616667	1.01667	6.8	484.4
ATGE_14_AVE	Rosette Leaf 6	37.3833	1021.43	2.03333	9.95	0.55	12.8333	17.8	98.55	2.18333	4.21667	0.3	0.833333	0.966667	0.25	18.0833	3.86667	1.43333	10.3333	447.633
ATGE_15_AVE	Rosette Leaf 8	41.15	1073.03	1.53333	1.51667	0.283333	10.35	14.75	100.583	3.26667	3.63333	0.6	2.41667	0.616667	0.716667	11.9667	1.56667	0.533333	5.7	406.483
ATGE_16_AVE	Rosette Leaf 10	51.2833	1030.12	1.45	5.81667	0.45	9.68333	18.1167	109.233	1.15	4	0.133333	0.766667	4.28333	1.5	16.6333	0.833333	0.816667	8.98333	379
ATGE_17_AVE	Rosette Leaf 12	81.6667	1032.25	1.21667	5.16667	0.55	13.1333	23.5667	112.717	1.88333	3.5	0.116667	2.75	1.15	0.45	17.5167	0.666667	1.01667	9.08333	360.8
ATGE_19_AVE	Leaf 7, Petiol	37.6833	965.5	2.01667	2.81667	0.366667	11.8667	17.6167	112.617	1.83333	4.66667	0.45	2.25	0.65	1.45	11.4	0.633333	0.916667	2.98333	473.667
ATGE_20_AVE	Leaf 7, Proximal Half	34.9333	926.183	0.933333	1.36667	0.383333	10.5167	14.15	130.467	1.4	1.9	0.833333	2.4	0.566667	0.466667	9.45	0.733333	1.3	7.53333	425.1
ATGE_21_AVE	Leaf 7, Distal Half	33.5833	874.683	0.583333	4.98333	0.483333	8.63333	9.55	122.15	3.3	5.66667	0.233333	4.23333	1.43333	1.2	13.4333	0.8	1.7	7.2	484.4
ATGE_23_AVE	Entire Rosette after Transition to Flowing	49.5167	1139.87	0.65	2.13333	0.45	9.55	17.6	145.85	0.983333	3.11667	0.183333	1.66667	1	0.55	13.75	2.06667	0.95	6.05	436.433
ATGE_25_AVE	Senescing Leaf	20.2167	1253.65	3.31667	3.3	0.283333	9.93333	20.8333	126.367	2.33333	3.8	1.68333	2.95	0.7	2.31667	12.3833	2.03333	1.16667	10.85	384.317
ATGE_26_AVE	Cauline leaves	29.4	1190.33	1.73333	2.96667	0.466667	8.7	16.4	179	2.88333	3.21667	0.633333	1	1.28333	0.766667	13.95	0.55	0.816667	9.81667	478.333
ATGE_9_AVE	Roots	63.3	1310.98	1.63333	4.2	0.283333	9.25	39.8833	105.583	0.833333	3	0.616667	2.71667	2.7	0.766667	13.95	1.31667	12.6	13.0667	497.85
ATGE_89_AVE	Vegetative Rosette	96.9333	1053.25	0.416667	4.08333	0.4	7.81667	24.3333	199.45	2.05	1.31667	0.616667	1.4	1.86667	2.63333	15.5333	1.35	1.2	7.31667	338.5
ATGE_28_AVE	1st Node	28.4167	1331.8	0.616667	2.33333	0.3	8.58333	26.1833	101.267	1.11667	3.7	0.633333	0.866667	0.45	1.38333	11.9833	0.533333	0.666667	7.5	519.367
ATGE_27_AVE	2nd Internode	17.9833	1520.22	3.61667	5.75	0.316667	12.0167	16.7833	112.067	0.866667	6.9	3.81667	2.98333	2.23333	1.05	15.8167	0.5	0.55	13.6667	499.417
ATGE_6_AVE	Shoot Apex, Vegetative	192.017	1400.47	0.716667	1.86667	0.516667	10.9833	46.9833	125.95	1.31667	6.21667	0.183333	1.75	1.25	1.56667	15.8	1.86667	0.966667	10.3833	459.517
ATGE_8_AVE	Shoot Apex, Transition	261	1506.98	0.433333	2.46667	0.316667	8.93333	80.6	154.967	0.85	3.21667	0.0666667	0.883333	4.41667	1.18333	14.0333	2.25	0.616667	8.33333	549.617
ATGE_29_AVE	Shoot Apex, Inflorescence	317.217	1543.75	0.533333	3.1	0.366667	10.35	80.95	174.183	2.63333	1.78333	0.183333	4.06667	3.31667	0.933333	13.5667	1.1	1.23333	5.98333	499.783
ATGE_31_AVE	Flowers Stage 9	197.283	1505.82	14.7	36.2667	0.916667	8.63333	73.1	160.683	1.71667	1.21667	0.116667	3.53333	3.81667	2.15	50.7833	37.1333	4.81667	63.8667	452.65
ATGE_32_AVE	Flowers Stage 10/11	146.2	1248.97	3.78333	24.5333	0.4	7.48333	45.6333	180.833	1.68333	3.43333	0.15	0.666667	2.26667	1.4	18.95	7.01667	1.36667	30.3833	424.45
ATGE_33_AVE	Flowers Stage 12	104.483	1317.55	1.95	5.21667	0.266667	11.1833	28.3167	171	2.15	4.48333	0.1	2.66667	3.76667	0.316667	14.9167	2.86667	0.95	9.53333	378.733
ATGE_34_AVE	Flowers Stage 12, Sepals	46.8	1316.52	0.516667	3.38333	0.4	9.91667	25.4667	151.05	1.63333	2.45	0.116667	0.65	1.11667	0.85	13.45	0.316667	0.983333	11.3	351.75
ATGE_35_AVE	Flowers Stage 12, Petals	91.65	1413.37	1.78333	1.8	0.433333	10.4167	28.7333	186.217	1.35	5.45	0.133333	0.466667	2.86667	0.116667	17.9	0.966667	0.716667	11.65	415.717
ATGE_36_AVE	Flowers Stage 12, Stamens	58.1833	1585.13	0.533333	3.75	0.4	10.7	18.1667	155.617	0.783333	3.95	0.116667	1.5	3.56667	0.516667	26.2333	3.6	1.31667	7.8	246.917
ATGE_37_AVE	Flowers Stage 12, Carpels	215.117	1551.58	3.33333	3.48333	0.45	11.1333	53.5167	137.75	2.06667	3.51667	0.25	0.566667	3.4	1.01667	12.6667	0.716667	1.13333	13.05	473.867
ATGE_39_AVE	Flowers Stage 15	60.6333	1414.17	1.4	1.65	0.433333	9.26667	23.2833	141.967	2.61667	3.65	3.98333	1.71667	2.11667	0.783333	16.5667	2.86667	0.866667	6.46667	371.617
ATGE_40_AVE	Flowers Stage 15, Pedicels	51	1358.63	0.616667	4.58333	0.85	12.9	28.75	121.383	2.68333	6.01667	0.283333	3.46667	2.45	2.7	18.8833	1.68333	1.01667	5.76667	311.683
ATGE_41_AVE	Flowers Stage 15, Sepals	29.4667	1288.65	1.65	4.26667	0.566667	9.3	21.9167	173.883	0.5	6.1	0.183333	1.23333	1.03333	0.366667	14.6833	1.28333	1.3	9.18333	353.567
ATGE_42_AVE	Flowers Stage 15, Petals	31.7833	1627.48	1.98333	4.05	0.333333	10.2833	14.9167	277.067	0.95	5.53333	0.616667	1.55	0.566667	0.683333	14.0333	1.71667	0.916667	5.05	433.717
ATGE_43_AVE	Flowers Stage 15, Stamen	38.9833	1984.17	4.25	7.51667	0.616667	6.6	13.7167	255.633	6.88333	15.9833	54.9667	4.78333	1.01667	1.65	26.0667	4.45	2.76667	8.78333	432.75
ATGE_45_AVE	Flowers Stage 15, Carpels	137.467	1552.17	1.96667	5.31667	0.4	11.8	47.9167	157.167	0.366667	5.21667	0.116667	1.76667	0.7	0.35	13.2333	0.733333	0.966667	7.55	431.117
ATGE_73_AVE	Mature Pollen	202.583	3249.6	9.25	48.3667	1.41667	29.4833	37.5833	150.133	9.35	13.55	0.383333	9.88333	3.41667	0.65	94.8167	44.3167	12.4167	26.0667	40.7
ATGE_76_AVE	Seeds Stage 3 w/ Siliques	98.65	1144.43	1.6	3.9	10.5	39.0167	48.9667	213.983	14.4833	59.4167	30.5167	29.2667	2.25	0.216667	17.4333	2	0.983333	9.25	399.217
ATGE_77_AVE	Seeds Stage 4 w/ Siliques	110.5	1427.8	1.2	1.45	47.0667	66.1833	56.8833	128.75	93.8833	214.383	260.95	96.35	2.13333	1.11667	16.5333	0.483333	0.966667	9.31667	499.8
ATGE_78_AVE	Seeds Stage 5 w/ Siliques	102.983	1566.5	1.71667	1.43333	3.11667	28.7833	39.8333	138.5	49.7167	112.15	176	34.3833	2	1.45	20.3833	1.8	0.566667	8.7	547.2
ATGE_79_AVE	Seeds Stage 6 w/o Siliques	91.2	1573.98	2.01667	7.21667	0.483333	24.25	50.4833	233.7	39.6833	93.6667	102.767	36.7167	2.91667	0.816667	21.9667	0.833333	1.28333	13.6	565.033
ATGE_81_AVE	Seeds Stage 7 w/o Siliques	53.1333	1593.53	1.73333	2.48333	0.433333	15.5833	38.5333	379.167	14.0833	42.85	53.6833	6.68333	1.23333	0.866667	22.6333	0.583333	1.05	13.2833	597.733
ATGE_82_AVE	Seeds Stage 8 w/o Siliques	45.1833	2237.65	2.26667	6.33333	1.06667	26.1333	74.0833	491.133	8.9	27.8667	25.9	10.5833	3.4	0.333333	16.8167	1.18333	2.13333	16.1667	824.283
ATGE_83_AVE	Seeds Stage 9 w/o Siliques	37.7167	2601.33	1.1	4.46667	1.05	16.2	66.45	565.183	2.6	9.31667	9.3	1.96667	7.2	2.3	10.3667	1.23333	3.23333	21.9	853.983
ATGE_84_AVE	Seeds Stage 10 w/o Siliques	49.25	2648.47	5	5.46667	0.883333	19.6333	92.3333	466.867	7.68333	8.75	12.7167	4.06667	1.85	1.8	28.3333	0.833333	1.33333	10.0833	905.717
Total		3676.78	64188.8	95.1	274.5	82.3833	630.317	1537.33	7920.15	305.767	733.433	748.317	295.617	94.6333	47.2833	831.7	147.017	90.15	513.917	20615.9

## Sheet: S5, FBP in VN vs. SC
Accession	GeneID	Description	Vegetative Nuclei (VN)	VN1 ** call	Sperm Cell (SC)	SC1 ** call
AT2G14710	chr2:6298679-6300150 FORWARD LENGTH=1472	F-box family protein	33.09	A	35.56	A
AT3G44120	chr3:15878399-15879817 REVERSE LENGTH=1419	F-box and associated interaction domains-containing protein	19.54	A	8.3	A
AT5G56390	chr5:22842790-22844273 REVERSE LENGTH=1287	F-box/RNI-like/FBD-like domains-containing protein	39.94	A	20.39	A
AT3G26010	chr3:9511901-9513316 FORWARD LENGTH=1416	Galactose oxidase/kelch repeat superfamily protein	36.88	A	15.6	A
AT5G22660	chr5:7536290-7537990 REVERSE LENGTH=1528	FBD, F-box, Skp2-like and Leucine Rich Repeat domains containing protein	47.02	A	19.09	A
AT5G67140	chr5:26793880-26795303 REVERSE LENGTH=906	F-box/RNI-like superfamily protein	34.7	A	18.79	A
AT5G42430	chr5:16971312-16972499 REVERSE LENGTH=1188	F-box and associated interaction domains-containing protein	40.1	A	21.45	A
AT4G09920	chr4:6224691-6225905 FORWARD LENGTH=951	FBD, F-box and Leucine Rich Repeat domains containing protein	34.51	A	17.42	A
AT1G55660	chr1:20800694-20802340 FORWARD LENGTH=1479	FBD, F-box and Leucine Rich Repeat domains containing protein	26.88	A	20.09	A
AT3G59210	chr3:21889571-21891776 FORWARD LENGTH=2049	F-box/RNI-like superfamily protein	26.84	A	20.41	A
AT4G11750	chr4:7077390-7078550 REVERSE LENGTH=1161	Galactose oxidase/kelch repeat superfamily protein	46.41	A	35.85	A
AT4G03220	chr4:1417472-1419148 FORWARD LENGTH=1497	Protein with RNI-like/FBD-like domains	30.21	A	17.18	A
AT5G44490	chr5:17924035-17925843 FORWARD LENGTH=1368	FBD, F-box, Skp2-like and Leucine Rich Repeat domains containing protein	27.13	A	19.33	A
AT3G49480	chr3:18342544-18343473 REVERSE LENGTH=930	Protein with RNI-like/FBD-like domains	36.34	A	23.78	A
AT1G09650	chr1:3125807-3127284 FORWARD LENGTH=1478	F-box and associated interaction domains-containing protein	37.93	A	32.28	A
AT1G43640	chr1:16439435-16441844 REVERSE LENGTH=1594	tubby like protein 5	53.69	A	26.16	A
AT3G59200	chr3:21887172-21889344 FORWARD LENGTH=1788	F-box/RNI-like superfamily protein	34.93	A	16.68	A
AT3G06380	chr3:1936124-1938221 FORWARD LENGTH=1596	tubby-like protein 9	31.31	A	14.08	A
AT2G42730	chr2:17787454-17791582 REVERSE LENGTH=2407	F-box family protein	27.74	A	33.37	A
AT4G22390	chr4:11813425-11815133 REVERSE LENGTH=1408	F-box associated ubiquitination effector family protein	39.36	A	23.94	A
AT3G60710	chr3:22440198-22441472 FORWARD LENGTH=963	F-box family protein	32.33	A	27.4	A
AT3G03040	chr3:684506-686544 FORWARD LENGTH=1748	F-box/RNI-like superfamily protein	30.84	A	23.32	A
AT1G47790	chr1:17600004-17601173 REVERSE LENGTH=1170	F-box and associated interaction domains-containing protein	50.49	A	24.92	A
AT1G22000	chr1:7744189-7747785 FORWARD LENGTH=2504	FBD, F-box and Leucine Rich Repeat domains containing protein	26.81	A	29.62	A
AT3G59250	chr3:21901570-21903284 REVERSE LENGTH=1434	F-box/RNI-like superfamily protein	30.36	A	37.5	A
AT3G17540	chr3:6002783-6003973 FORWARD LENGTH=1191	F-box and associated interaction domains-containing protein	28.37	A	18.89	A
AT1G57790	chr1:21404408-21405956 REVERSE LENGTH=1318	F-box family protein	58.06	A	41.43	A
AT2G14290	chr2:6057288-6058524 REVERSE LENGTH=1237	F-box family protein with a domain of unknown function (DUF295)	32.22	A	21.05	A
AT1G66490	chr1:24809421-24810549 REVERSE LENGTH=1083	F-box and associated interaction domains-containing protein	35.03	A	42.82	A
AT3G18320	chr3:6289227-6290383 REVERSE LENGTH=900	F-box and associated interaction domains-containing protein	16.99	A	25.29	A
AT1G60400	chr1:22254405-22255798 FORWARD LENGTH=1212	F-box/RNI-like superfamily protein	38.72	A	26.34	A
AT4G22430	chr4:11827622-11829041 FORWARD LENGTH=1420	F-box family protein	41.45	A	49.46	A
AT3G25550	chr3:9278878-9279587 FORWARD LENGTH=540	F-box family protein	34.88	A	19.3	A
AT4G22060	chr4:11687620-11689021 FORWARD LENGTH=1402	F-box family protein with a domain of unknown function (DUF295)	19.41	A	15.25	A
AT1G64840	chr1:24093558-24095399 FORWARD LENGTH=1637	Protein of unknown function (DUF295)	33.43	A	22.3	A
AT1G55030	chr1:20530417-20531768 REVERSE LENGTH=1269	RNI-like superfamily protein	53.26	A	24.21	A
AT5G41490	chr5:16600445-16601608 FORWARD LENGTH=1164	F-box associated ubiquitination effector family protein	32.44	A	23.88	A
AT3G60790	chr3:22464623-22466948 FORWARD LENGTH=1467	F-box family protein	50.3	A	40.37	A
AT5G38590	chr5:15451933-15453885 REVERSE LENGTH=1700	F-box/RNI-like/FBD-like domains-containing protein	25.04	A	23.29	A
AT5G44980	chr5:18160290-18162264 FORWARD LENGTH=1592	F-box/RNI-like/FBD-like domains-containing protein	40.98	A	19.31	A
AT3G52670	chr3:19525247-19526737 FORWARD LENGTH=1155	FBD, F-box, Skp2-like and Leucine Rich Repeat domains containing protein	56.11	A	39.55	A
AT3G57590	chr3:21330182-21331396 REVERSE LENGTH=1215	F-box and associated interaction domains-containing protein	50.33	A	30	A
AT4G05010	chr4:2567474-2568162 FORWARD LENGTH=495	F-box family protein	29.68	A	29.16	A
AT5G24040	chr5:8126012-8127033 REVERSE LENGTH=707	Protein of unknown function (DUF295)	39.62	A	24.13	A
AT3G04660	chr3:1264726-1265966 FORWARD LENGTH=1241	F-box and associated interaction domains-containing protein	42.61	A	27.24	A
AT1G74510	chr1:28005365-28007739 FORWARD LENGTH=1911	Galactose oxidase/kelch repeat superfamily protein	35.34	A	19.34	A
AT4G11590	chr4:7008603-7009796 FORWARD LENGTH=1194	F-box associated ubiquitination effector family protein	48.96	A	31.16	A
AT3G49520	chr3:18359584-18360750 FORWARD LENGTH=1167	F-box and associated interaction domains-containing protein	29.39	A	36.08	A
AT3G22940	chr3:8131468-8132706 FORWARD LENGTH=1239	F-box associated ubiquitination effector family protein	29.85	A	21.19	A
AT5G52610	chr5:21346423-21347478 REVERSE LENGTH=1056	F-box and associated interaction domains-containing protein	53.5	A	32.76	A
AT4G19870	chr4:10782632-10784263 REVERSE LENGTH=1476	Galactose oxidase/kelch repeat superfamily protein	24.18	A	30.86	A
AT3G62430	chr3:23093795-23095304 REVERSE LENGTH=1314	Protein with RNI-like/FBD-like domains	35.19	A	31.44	A
AT3G21410	chr3:7536719-7537951 REVERSE LENGTH=1233	F-box and associated interaction domains-containing protein	51.1	A	31.1	A
AT2G43260	chr2:17983691-17985104 REVERSE LENGTH=1331	F-box and associated interaction domains-containing protein	38.02	A	29.35	A
AT5G39450	chr5:15785717-15787946 FORWARD LENGTH=2137	F-box family protein	31.68	A	27.19	A
AT2G19630	chr2:8490181-8491110 REVERSE LENGTH=693	F-box and associated interaction domains-containing protein	34.82	A	28.43	A
AT4G39570	chr4:18384100-18385544 REVERSE LENGTH=1445	Galactose oxidase/kelch repeat superfamily protein	36.38	A	33.55	A
AT5G02920	chr5:680541-681777 FORWARD LENGTH=1118	F-box/RNI-like superfamily protein	38.42	A	24.85	A
AT3G59190	chr3:21884527-21886776 FORWARD LENGTH=2055	F-box/RNI-like superfamily protein	57.7	A	42.45	A
AT4G10400	chr4:6446209-6448136 REVERSE LENGTH=1604	F-box/RNI-like/FBD-like domains-containing protein	29.06	A	17.45	A
AT1G78100	chr1:29387795-29389112 FORWARD LENGTH=1318	F-box family protein	32.46	A	29.5	A
AT5G56400	chr5:22846069-22847615 REVERSE LENGTH=1368	FBD, F-box, Skp2-like and Leucine Rich Repeat domains containing protein	30.64	A	31.41	A
AT1G52650	chr1:19610642-19612594 FORWARD LENGTH=1702	F-box/RNI-like superfamily protein	36.18	A	37.2	A
AT4G30640	chr4:14952670-14953682 FORWARD LENGTH=906	RNI-like superfamily protein	38.12	A	30.22	A
AT5G40050	chr5:16032083-16033551 REVERSE LENGTH=1248	F-box/FBD-like domains containing protein	38.47	A	24.76	A
AT2G17830	chr2:7754210-7755604 FORWARD LENGTH=1395	F-box and associated interaction domains-containing protein	34.67	A	24.68	A
AT1G56400	chr1:21111805-21113621 REVERSE LENGTH=1317	F-box family protein	43.74	A	33.5	A
AT4G34170	chr4:16368087-16369025 FORWARD LENGTH=882	Galactose oxidase/kelch repeat superfamily protein	48.88	A	40.98	A
AT3G26920	chr3:9920435-9922612 FORWARD LENGTH=1684	FBD / Leucine Rich Repeat domains containing protein	36.41	A	26.26	A
AT4G24210	chr4:12563553-12564482 FORWARD LENGTH=930	F-box family protein	50.18	A	34.62	A
AT5G22700	chr5:7545516-7547595 REVERSE LENGTH=1583	F-box/RNI-like/FBD-like domains-containing protein	50.56	A	41.3	A
AT4G08980	chr4:5758105-5760215 FORWARD LENGTH=1188	F-BOX WITH WD-40 2	31.65	A	24.9	A
AT4G21510	chr4:11445849-11447163 REVERSE LENGTH=1160	F-box family protein	29.42	A	29.33	A
AT4G09190	chr4:5855176-5856327 FORWARD LENGTH=1152	F-box and associated interaction domains-containing protein	32.74	A	29.49	A
AT3G52680	chr3:19527029-19529013 FORWARD LENGTH=1592	F-box/RNI-like/FBD-like domains-containing protein	46.68	A	27.29	A
AT5G03100	chr5:726822-728742 FORWARD LENGTH=1558	F-box/RNI-like superfamily protein	26.18	A	27.33	A
AT5G04010	chr5:1080105-1081074 REVERSE LENGTH=970	F-box family protein	50.48	A	28	A
AT3G50710	chr3:18845199-18846673 REVERSE LENGTH=1284	F-box/RNI-like/FBD-like domains-containing protein	39.66	A	33.14	A
AT1G61340	chr1:22628265-22630006 FORWARD LENGTH=1103	F-box family protein	49.21	A	33.78	A
AT3G17530	chr3:6000860-6002282 FORWARD LENGTH=1423	F-box and associated interaction domains-containing protein	32.4	A	25.13	A
AT2G44700	chr2:18431015-18432121 FORWARD LENGTH=1107	Galactose oxidase/kelch repeat superfamily protein	52.51	A	29.7	A
AT5G48980	chr5:19860708-19862018 FORWARD LENGTH=1311	Galactose oxidase/kelch repeat superfamily protein	52.27	A	40.33	A
AT5G56570	chr5:22902736-22904596 FORWARD LENGTH=1512	Leucine-rich repeat (LRR) family protein	52.92	A	33.32	A
AT1G12870	chr1:4387129-4389110 REVERSE LENGTH=1251	F-box and associated interaction domains-containing protein	28.9	A	39.81	A
AT1G15670	chr1:5389952-5391490 FORWARD LENGTH=1539	Galactose oxidase/kelch repeat superfamily protein	37.2	A	37.61	A
AT3G58940	chr3:21780785-21783663 REVERSE LENGTH=2328	F-box/RNI-like superfamily protein	41.7	A	37.58	A
AT3G07550	chr3:2409477-2411294 FORWARD LENGTH=1708	RNI-like superfamily protein	55.96	A	23.28	A
AT5G25850	chr5:9014082-9015917 FORWARD LENGTH=1446	F-box/RNI-like/FBD-like domains-containing protein	32.36	A	35.31	A
AT5G53840	chr5:21859148-21860672 REVERSE LENGTH=1335	F-box/RNI-like/FBD-like domains-containing protein	45.32	A	33.5	A
AT5G07610	chr5:2406068-2407330 FORWARD LENGTH=1263	F-box family protein	49.86	A	27.56	A
AT3G27910	chr3:10357232-10358116 REVERSE LENGTH=885	Galactose oxidase/kelch repeat superfamily protein	55.63	A	36.42	A
AT5G18680	chr5:6228165-6230537 REVERSE LENGTH=1474	tubby like protein 11	46.33	A	27.67	A
AT2G02360	chr2:619406-620768 REVERSE LENGTH=1144	phloem protein 2-B10	52.39	A	37.48	A
AT4G29370	chr4:14455602-14456738 FORWARD LENGTH=1137	Galactose oxidase/kelch repeat superfamily protein	58.14	A	37.38	A
AT5G37040	chr5:14639135-14639934 FORWARD LENGTH=729	F-box family protein	46.05	A	32.42	A
AT3G49510	chr3:18353842-18356508 FORWARD LENGTH=2038	F-box family protein	27.85	A	34.01	A
AT5G22610	chr5:7515217-7516916 FORWARD LENGTH=1419	F-box/RNI-like/FBD-like domains-containing protein	36.66	A	31.14	A
AT4G22170	chr4:11736653-11737744 FORWARD LENGTH=1092	F-box family protein with a domain of unknown function (DUF295)	30.49	A	33.16	A
AT5G18780	chr5:6264270-6266174 FORWARD LENGTH=1520	F-box/RNI-like superfamily protein	37.64	A	44.28	A
AT2G24250	chr2:10313286-10314910 REVERSE LENGTH=1335	Protein of unknown function (DUF295)	47.38	A	40.06	A
AT1G21990	chr1:7740530-7742106 REVERSE LENGTH=1398	F-box/RNI-like/FBD-like domains-containing protein	53.49	A	39.97	A
AT3G27150	chr3:10009442-10011641 REVERSE LENGTH=1632	Galactose oxidase/kelch repeat superfamily protein	25.32	A	27.36	A
AT5G49980	chr5:20333964-20336665 REVERSE LENGTH=2450	auxin F-box protein 5	56.32	A	31.64	A
AT5G06550	chr5:2001134-2003075 REVERSE LENGTH=1628	CONTAINS InterPro DOMAIN/s: Transcription factor jumonji/aspartyl beta-hydroxylase (InterPro:IPR003347), F-box domain, Skp2-like (InterPro:IPR022364), Transcription factor jumonji (InterPro:IPR013129); BEST Arabidopsis thaliana protein match is: transferases, transferring glycosyl groups (TAIR:AT1G78280.1); Has 1762 Blast hits to 1747 proteins in 292 species: Archae - 0; Bacteria - 297; Metazoa -…	56.06	A	29.83	A
AT5G15710	chr5:5122492-5124375 FORWARD LENGTH=1884	Galactose oxidase/kelch repeat superfamily protein	46.23	A	35.34	A
AT1G21410	chr1:7497141-7499579 FORWARD LENGTH=1408	F-box/RNI-like superfamily protein	43.43	A	45.26	A
AT4G03190	chr4:1404887-1407139 REVERSE LENGTH=2061	GRR1-like protein 1	37.92	A	34.4	A
AT5G38270	chr5:15289032-15290252 FORWARD LENGTH=1221	F-box family protein	41.93	A	35.27	A
AT1G80440	chr1:30241607-30243071 FORWARD LENGTH=1465	Galactose oxidase/kelch repeat superfamily protein	40.16	A	32.2	A
AT1G12860	chr1:4384353-4386610 FORWARD LENGTH=1976	basic helix-loop-helix (bHLH) DNA-binding superfamily protein	45.89	A	43.37	A
AT5G48170	chr5:19532537-19533265 REVERSE LENGTH=729	F-box family protein	44.05	A	32.09	A
AT1G67340	chr1:25230265-25231840 FORWARD LENGTH=1416	HCP-like superfamily protein with MYND-type zinc finger	34.06	A	32.05	A
AT3G23880	chr3:8621986-8623162 REVERSE LENGTH=1177	F-box and associated interaction domains-containing protein	21.87	A	26.17	A
AT5G56810	chr5:22974520-22975992 FORWARD LENGTH=1308	F-box/RNI-like/FBD-like domains-containing protein	38.64	A	44.84	A
AT1G30780	chr1:10923919-10926561 REVERSE LENGTH=1449	F-box associated ubiquitination effector family protein	37.9	A	35.87	A
AT1G19160	chr1:6614162-6615214 REVERSE LENGTH=1053	F-box family protein	46.21	A	41.44	A
AT2G27520	chr2:11762061-11763104 FORWARD LENGTH=1044	F-box and associated interaction domains-containing protein	21.07	A	27.53	A
AT4G22030	chr4:11672396-11675575 FORWARD LENGTH=1881	F-box family protein with a domain of unknown function (DUF295)	55.79	A	30.48	A
AT4G27050	chr4:13575800-13577993 REVERSE LENGTH=1923	F-box/RNI-like superfamily protein	55.79	A	43.86	A
AT1G65990	chr1:24571603-24573471 REVERSE LENGTH=1662	type 2 peroxiredoxin-related / thiol specific antioxidant / mal allergen family protein	36.03	A	33.49	A
AT3G47020	chr3:17319862-17321077 FORWARD LENGTH=942	F-box and associated interaction domains-containing protein	53.77	A	39.64	A
AT3G19410	chr3:6729585-6730706 FORWARD LENGTH=1122	F-box and associated interaction domains-containing protein	38.19	A	31.38	A
AT1G56240	chr1:21056232-21057577 REVERSE LENGTH=1142	phloem protein 2-B13	20.65	A	13.54	A
AT2G26860	chr2:11451973-11453843 REVERSE LENGTH=1550	FBD, F-box and Leucine Rich Repeat domains containing protein	49.3	A	23.57	A
AT3G23420	chr3:8386273-8387324 REVERSE LENGTH=858	F-box and associated interaction domains-containing protein	44.89	A	37.1	A
AT2G03610	chr2:1099070-1100202 FORWARD LENGTH=651	F-box family protein	48.97	A	41.22	A
AT4G24390	chr4:12613076-12616117 REVERSE LENGTH=2554	RNI-like superfamily protein	48.04	A	32.01	A
AT2G04230	chr2:1446864-1449100 REVERSE LENGTH=1930	FBD, F-box and Leucine Rich Repeat domains containing protein	56.07	A	29.91	A
AT5G22670	chr5:7538192-7539685 REVERSE LENGTH=1332	F-box/RNI-like/FBD-like domains-containing protein	38.89	A	33.89	A
AT2G17690	chr2:7682383-7684083 FORWARD LENGTH=1404	F-box family protein with a domain of unknown function (DUF295)	61.25	A	35.02	A
AT1G51290	chr1:19012173-19013306 FORWARD LENGTH=1134	F-box and associated interaction domains-containing protein	42.63	A	30.75	A
AT3G44810	chr3:16358496-16359983 REVERSE LENGTH=1347	F-box family protein	50.16	A	35.44	A
AT1G77000	chr1:28940750-28942596 FORWARD LENGTH=1416	RNI-like superfamily protein	49.83	A	29.67	A
AT3G08750	chr3:2656716-2657825 REVERSE LENGTH=1110	F-box and associated interaction domains-containing protein	58.37	A	35.85	A
AT4G39600	chr4:18389436-18390539 REVERSE LENGTH=1104	Galactose oxidase/kelch repeat superfamily protein	41.85	A	33.38	A
AT3G16740	chr3:5699333-5700826 FORWARD LENGTH=1494	F-box and associated interaction domains-containing protein	41.99	A	37.78	A
AT3G49980	chr3:18530329-18531477 REVERSE LENGTH=1149	F-box and associated interaction domains-containing protein	34.18	A	20.35	A
AT1G53790	chr1:20079081-20081455 REVERSE LENGTH=1852	F-box and associated interaction domains-containing protein	39.01	A	39.13	A
AT1G61320	chr1:22617370-22619853 FORWARD LENGTH=1515	FBD / Leucine Rich Repeat domains containing protein	45.16	A	33.7	A
AT2G39490	chr2:16486902-16488645 REVERSE LENGTH=1594	F-box family protein	55.82	A	37.29	A
AT2G39940	chr2:16672493-16675748 REVERSE LENGTH=2396	RNI-like superfamily protein	41.1	A	34.6	A
AT1G46840	chr1:17270185-17271706 FORWARD LENGTH=1428	F-box family protein	51.1	A	47	A
AT2G41360	chr2:17234374-17236279 FORWARD LENGTH=1318	Galactose oxidase/kelch repeat superfamily protein	46.39	A	42.03	A
AT3G59610	chr3:22019553-22021308 FORWARD LENGTH=1675	F-box family protein / jacalin lectin family protein	54.03	A	46.85	A
AT3G23970	chr3:8660447-8661688 REVERSE LENGTH=1242	F-box family protein	46.11	A	41.84	A
AT2G02300	chr2:606182-607839 REVERSE LENGTH=1248	phloem protein 2-B5	51.18	A	35.88	A
AT2G02250	chr2:594655-595852 REVERSE LENGTH=960	phloem protein 2-B2	40.48	A	32.14	A
AT1G76920	chr1:28892062-28893676 FORWARD LENGTH=1615	F-box family protein	45.29	A	43.94	A
AT1G32430	chr1:11704932-11706325 REVERSE LENGTH=1143	F-box and associated interaction domains-containing protein	51.61	A	29.88	A
AT5G51370	chr5:20872762-20874284 FORWARD LENGTH=1523	RNI-like superfamily protein	55.8	A	44.82	A
AT5G67250	chr5:26831373-26833333 REVERSE LENGTH=1961	SKP1/ASK1-interacting protein 2	54.92	A	27.37	A
AT4G13960	chr4:8060681-8062231 REVERSE LENGTH=1305	F-box/RNI-like superfamily protein	32.57	A	27.06	A
AT4G22180	chr4:11738574-11739782 FORWARD LENGTH=1209	F-box family protein with a domain of unknown function (DUF295)	51.3	A	33.9	A
AT2G15640	chr2:6816792-6818205 REVERSE LENGTH=1414	F-box family protein	25.12	A	35.94	A
AT1G25280	chr1:8863777-8866805 FORWARD LENGTH=2112	tubby like protein 10	45.98	A	21.74	A
AT4G12810	chr4:7522831-7523979 REVERSE LENGTH=1149	F-box family protein	30.4	A	25.76	A
AT3G07870	chr3:2510783-2512394 FORWARD LENGTH=1612	F-box and associated interaction domains-containing protein	36.79	A	48.12	A
AT3G44060	chr3:15824938-15826391 REVERSE LENGTH=1284	F-box/RNI-like superfamily protein	106.15	P	33.68	A
AT1G10110	chr1:3302742-3304092 FORWARD LENGTH=1351	F-box family protein	78.64	P	37.97	A
AT3G58820	chr3:21752533-21754615 FORWARD LENGTH=1391	F-box/RNI-like superfamily protein	75.48	P	37.75	A
AT4G14090	chr4:8122188-8123835 REVERSE LENGTH=1648	UDP-Glycosyltransferase superfamily protein	61.65	P	34.28	A
AT2G26160	chr2:11137978-11139451 REVERSE LENGTH=1474	F-box family protein with a domain of unknown function (DUF295)	76.4	P	39.9	A
AT5G38680	chr5:15477324-15479040 FORWARD LENGTH=1074	Galactose oxidase/kelch repeat superfamily protein	73.08	P	38.13	A
AT1G12820	chr1:4368760-4371293 REVERSE LENGTH=2229	auxin signaling F-box 3	62.59	P	17.03	A
AT5G25290	chr5:8778592-8779785 FORWARD LENGTH=1194	F-box family protein with a domain of unknown function (DUF295)	90.79	P	45.37	A
AT3G14710	chr3:4941545-4943055 FORWARD LENGTH=1329	RNI-like superfamily protein	107.23	P	25.88	A
AT5G48550	chr5:19678917-19680560 FORWARD LENGTH=1284	F-box associated ubiquitination effector family protein	64.57	P	36.11	A
AT3G23260	chr3:8313334-8314422 FORWARD LENGTH=1089	F-box and associated interaction domains-containing protein	88.41	P	32.34	A
AT3G58900	chr3:21772813-21774044 FORWARD LENGTH=1109	F-box/RNI-like superfamily protein	61.96	P	33.96	A
AT5G07670	chr5:2430146-2432196 FORWARD LENGTH=1837	RNI-like superfamily protein	65.53	P	45.72	A
AT4G33160	chr4:15994089-15995655 FORWARD LENGTH=1567	F-box family protein	85.77	P	44.11	A
AT2G42620	chr2:17756140-17758468 FORWARD LENGTH=2329	RNI-like superfamily protein	61.74	P	49.32	A
AT4G39550	chr4:18380526-18381905 REVERSE LENGTH=1380	Galactose oxidase/kelch repeat superfamily protein	75.66	P	37.52	A
AT3G13680	chr3:4477289-4478721 REVERSE LENGTH=1433	F-box and associated interaction domains-containing protein	103.7	P	45.07	A
AT5G14160	chr5:4567333-4568467 FORWARD LENGTH=1059	F-box family protein	75.44	P	39.68	A
AT3G58530	chr3:21645547-21648368 FORWARD LENGTH=1423	RNI-like superfamily protein	73.14	P	46.58	A
AT1G11270	chr1:3780429-3786988 REVERSE LENGTH=1438	F-box and associated interaction domains-containing protein	61.69	P	42.1	A
AT2G16450	chr2:7131520-7132803 REVERSE LENGTH=1284	F-box and associated interaction domains-containing protein	88.83	P	41.63	A
AT5G39460	chr5:15788289-15790004 REVERSE LENGTH=1716	F-box family protein	60.16	P	42.15	A
AT1G19460	chr1:6738484-6739734 FORWARD LENGTH=1251	Galactose oxidase/kelch repeat superfamily protein	83.78	P	48.31	A
AT2G03460	chr2:1043621-1044992 REVERSE LENGTH=1280	Galactose oxidase/kelch repeat superfamily protein	69.27	P	38.11	A
AT1G80960	chr1:30415837-30418291 FORWARD LENGTH=1598	F-box and Leucine Rich Repeat domains containing protein	86.82	P	28.55	A
AT4G26340	chr4:13324130-13325590 FORWARD LENGTH=1291	F-box/RNI-like/FBD-like domains-containing protein	84.65	P	47.69	A
AT3G24580	chr3:8969162-8970298 FORWARD LENGTH=1137	F-box and associated interaction domains-containing protein	99.99	P	51.95	A
AT3G21170	chr3:7419976-7421160 FORWARD LENGTH=1185	F-box and associated interaction domains-containing protein	84.1	P	34.27	A
AT2G31470	chr2:13407492-13408655 REVERSE LENGTH=1164	F-box and associated interaction domains-containing protein	117.71	P	46.74	A
AT4G05470	chr4:2763256-2765351 REVERSE LENGTH=915	RNI-like superfamily protein	72.63	P	35.23	A
AT5G42350	chr5:16931534-16934003 FORWARD LENGTH=2120	Galactose oxidase/kelch repeat superfamily protein	86.76	P	33.05	A
AT5G02930	chr5:682577-684480 FORWARD LENGTH=1410	F-box/RNI-like superfamily protein	151.63	P	38.82	A
AT3G52030	chr3:19301778-19304253 FORWARD LENGTH=1422	F-box family protein with WD40/YVTN repeat doamin	94.38	P	34.26	A
AT2G33190	chr2:14067972-14069111 FORWARD LENGTH=1140	F-box family protein with a domain of unknown function (DUF295)	81.57	P	32.77	A
AT1G21760	chr1:7649194-7651816 FORWARD LENGTH=1320	F-box protein 7	77.15	P	26.62	A
AT1G56610	chr1:21211719-21214562 FORWARD LENGTH=2170	Protein with RNI-like/FBD-like domains	118.22	P	41.94	A
AT4G18380	chr4:10157887-10159748 FORWARD LENGTH=1595	F-box family protein	196.88	P	45.26	A
AT1G27340	chr1:9495520-9498085 FORWARD LENGTH=1853	Galactose oxidase/kelch repeat superfamily protein	81.26	P	42.21	A
AT3G61060	chr3:22602910-22604578 FORWARD LENGTH=1374	phloem protein 2-A13	107.32	P	44.73	A
AT2G29910	chr2:12751147-12753117 REVERSE LENGTH=1662	F-box/RNI-like superfamily protein	460.61	P	45.6	A
AT2G02870	chr2:837812-840129 FORWARD LENGTH=2190	Galactose oxidase/kelch repeat superfamily protein	57.87	P	35.55	A
AT2G01620	chr2:278127-279296 FORWARD LENGTH=1026	RNI-like superfamily protein	149.69	P	36.12	A
AT3G18330	chr3:6291127-6292257 REVERSE LENGTH=1131	F-box family protein	72.91	P	41.74	A
AT3G60350	chr3:22306488-22311186 REVERSE LENGTH=3343	ARABIDILLO-2	230.95	P	43.64	A
AT1G55000	chr1:20514634-20516468 FORWARD LENGTH=1096	peptidoglycan-binding LysM domain-containing protein	62.87	P	42.27	A
AT3G17710	chr3:6055548-6056778 FORWARD LENGTH=1231	F-box and associated interaction domains-containing protein	284.57	P	49.08	A
AT5G38390	chr5:15366432-15368053 FORWARD LENGTH=1371	F-box/RNI-like superfamily protein	87.15	P	15.19	A
AT3G22650	chr3:8014809-8015960 FORWARD LENGTH=1119	F-box and associated interaction domains-containing protein	206.68	P	44.17	A
AT1G67623	chr1:25342111-25343243 FORWARD LENGTH=891	F-box family protein	343.65	P	32.35	A
AT3G59240	chr3:21898682-21900364 REVERSE LENGTH=1515	RNI-like superfamily protein	22.67	A	51.69	P
AT1G30790	chr1:10932713-10934066 FORWARD LENGTH=1354	F-box and associated interaction domains-containing protein	28.85	A	99.12	P
AT1G30920	chr1:11004242-11005444 REVERSE LENGTH=1203	F-box family protein	43.06	A	66.25	P
AT5G53640	chr5:21788311-21790690 REVERSE LENGTH=1554	CONTAINS InterPro DOMAIN/s: F-box domain, cyclin-like (InterPro:IPR001810), FBD (InterPro:IPR013596), FBD-like (InterPro:IPR006566), F-box domain, Skp2-like (InterPro:IPR022364), Leucine-rich repeat 2 (InterPro:IPR013101); BEST Arabidopsis thaliana protein match is: F-box/RNI-like/FBD-like domains-containing protein (TAIR:AT5G53635.1); Has 1807 Blast hits to 1807 proteins in 277 species: Archae -…	46.76	A	177.09	P
AT5G43190	chr5:17340138-17341569 REVERSE LENGTH=1432	Galactose oxidase/kelch repeat superfamily protein	24.14	A	211.38	P
AT1G20730	chr1:7194256-7195575 FORWARD LENGTH=946	Protein of unknown function (DUF833)	26.56	A	51.74	P
AT5G60610	chr5:24363591-24365528 FORWARD LENGTH=1441	F-box/RNI-like superfamily protein	23.87	A	173.89	P
AT3G58980	chr3:21794445-21797006 REVERSE LENGTH=1785	F-box family protein	43.05	A	66.9	P
AT4G39290	chr4:18285205-18286302 REVERSE LENGTH=1098	Galactose oxidase/kelch repeat superfamily protein	36.9	A	58.71	P
AT3G56780	chr3:21031613-21033202 FORWARD LENGTH=1296	FBD, F-box and Leucine Rich Repeat domains containing protein	47.48	A	45.49	P
AT1G70360	chr1:26508778-26509325 FORWARD LENGTH=525	F-box family protein	35.03	A	64.24	P
AT1G78750	chr1:29613122-29614695 REVERSE LENGTH=1377	F-box/RNI-like superfamily protein	41.18	A	56.2	P
AT2G26030	chr2:11091334-11093153 REVERSE LENGTH=1484	F-box/RNI-like/FBD-like domains-containing protein	42.84	A	79.59	P
AT3G22700	chr3:8024798-8025814 REVERSE LENGTH=1017	F-box and associated interaction domains-containing protein	29.64	A	72.07	P
AT1G22040	chr1:7767924-7770055 FORWARD LENGTH=1838	Galactose oxidase/kelch repeat superfamily protein	34.63	A	124.12	P
AT3G58860	chr3:21763742-21765306 REVERSE LENGTH=1374	F-box/RNI-like superfamily protein	46.12	A	182.34	P
AT2G40920	chr2:17072464-17074164 REVERSE LENGTH=1585	F-box and associated interaction domains-containing protein	27.55	A	415.63	P
AT4G10740	chr4:6617143-6618426 REVERSE LENGTH=1284	F-box and associated interaction domains-containing protein	35.5	A	140.03	P
AT1G69630	chr1:26191640-26193174 REVERSE LENGTH=1356	F-box/RNI-like superfamily protein	20.17	A	83.99	P
AT4G00160	chr4:63410-65479 FORWARD LENGTH=1531	F-box/RNI-like/FBD-like domains-containing protein	36.27	A	215.07	P
AT5G54820	chr5:22269859-22271777 FORWARD LENGTH=1419	F-box/RNI-like superfamily protein	36.56	A	59.82	P
AT5G50220	chr5:20446068-20447200 REVERSE LENGTH=1074	F-box family protein	50.35	A	69.25	P
AT4G05460	chr4:2760881-2762445 REVERSE LENGTH=1179	RNI-like superfamily protein	21.61	A	100.16	P
AT2G43440	chr2:18039311-18040722 FORWARD LENGTH=1344	F-box and associated interaction domains-containing protein	31.16	A	79.73	P
AT3G22720	chr3:8028961-8030097 REVERSE LENGTH=1137	F-box and associated interaction domains-containing protein	25.43	A	155.71	P
AT5G39470	chr5:15791952-15793062 REVERSE LENGTH=513	F-box family protein	41.57	A	109.66	P
AT3G50080	chr3:18572736-18574514 FORWARD LENGTH=1779	VIER F-box proteine 2	34.59	A	123.86	P
AT5G65850	chr5:26346314-26347610 FORWARD LENGTH=1297	F-box and associated interaction domains-containing protein	44.4	A	199.64	P
AT5G18770	chr5:6261352-6263436 FORWARD LENGTH=1784	F-box/FBD-like domains containing protein	26.8	A	118.73	P
AT4G00320	chr4:139939-141643 FORWARD LENGTH=1524	F-box/RNI-like superfamily protein	58.76	A	69.8	P
AT1G68050	chr1:25508676-25510889 FORWARD LENGTH=2113	flavin-binding, kelch repeat, f box 1	35.88	A	51.18	P
AT1G55270	chr1:20617954-20620136 REVERSE LENGTH=1895	Galactose oxidase/kelch repeat superfamily protein	42.49	A	52.76	P
AT1G06630	chr1:2027739-2029593 FORWARD LENGTH=1459	F-box/RNI-like superfamily protein	30	A	230.9	P
AT5G41720	chr5:16683165-16683942 REVERSE LENGTH=778	BEST Arabidopsis thaliana protein match is: F-box protein-related (TAIR:AT1G64290.1); Has 70 Blast hits to 70 proteins in 11 species: Archae - 0; Bacteria - 0; Metazoa - 0; Fungi - 0; Plants - 70; Viruses - 0; Other Eukaryotes - 0 (source: NCBI BLink).	31.05	A	50.13	P
AT2G42720	chr2:17785409-17787421 FORWARD LENGTH=1786	FBD, F-box, Skp2-like and Leucine Rich Repeat domains containing protein	54.72	A	219.97	P
AT2G41170	chr2:17159104-17161136 REVERSE LENGTH=1613	F-box family protein	43.97	A	121.17	P
AT4G39560	chr4:18382291-18383803 REVERSE LENGTH=1513	Galactose oxidase/kelch repeat superfamily protein	52.46	A	60.73	P
AT3G58880	chr3:21768485-21770167 REVERSE LENGTH=1365	F-box/RNI-like superfamily protein	37.97	A	261.12	P
AT5G42460	chr5:16979773-16981115 FORWARD LENGTH=1343	F-box and associated interaction domains-containing protein	43.46	A	127.68	P
AT5G15440	chr5:5012061-5014281 FORWARD LENGTH=1407	EID1-like 1	54.24	A	50.53	P
AT3G16210	chr3:5494533-5495615 REVERSE LENGTH=1083	F-box family protein	33.25	A	91.68	P
AT5G22730	chr5:7551429-7553452 REVERSE LENGTH=1837	F-box/RNI-like/FBD-like domains-containing protein	47.2	A	171.81	P
AT5G56370	chr5:22835982-22837941 REVERSE LENGTH=1601	F-box/RNI-like/FBD-like domains-containing protein	33.28	A	392.64	P
AT4G39580	chr4:18385684-18386811 REVERSE LENGTH=1128	Galactose oxidase/kelch repeat superfamily protein	51.67	A	51.09	P
AT2G27310	chr2:11683862-11684967 REVERSE LENGTH=1106	F-box family protein	44.28	A	232.23	P
AT1G66290	chr1:24713306-24714843 REVERSE LENGTH=1362	F-box/RNI-like superfamily protein	36.25	A	51.75	P
AT5G50270	chr5:20457487-20458873 FORWARD LENGTH=1146	F-box/RNI-like/FBD-like domains-containing protein	39.66	A	235.25	P
AT3G19470	chr3:6749485-6751017 FORWARD LENGTH=1433	F-box and associated interaction domains-containing protein	48.29	A	156.51	P
AT3G16580	chr3:5647376-5648746 REVERSE LENGTH=1371	F-box and associated interaction domains-containing protein	39.82	A	245.3	P
AT1G76830	chr1:28844644-28845765 FORWARD LENGTH=1122	F-box and associated interaction domains-containing protein	49.86	A	52.12	P
AT5G27750	chr5:9828237-9830161 FORWARD LENGTH=1652	F-box/FBD-like domains containing protein	38.54	A	262.29	P
AT1G78840	chr1:29639290-29640817 REVERSE LENGTH=1320	F-box/RNI-like/FBD-like domains-containing protein	42.68	A	285.57	P
AT3G58960	chr3:21787146-21788807 REVERSE LENGTH=1428	F-box/RNI-like/FBD-like domains-containing protein	36.22	A	491.53	P
AT2G29600	chr2:12655151-12657296 FORWARD LENGTH=2057	Galactose oxidase/kelch repeat superfamily protein	57.35	A	51.56	P
AT5G49000	chr5:19864513-19865755 FORWARD LENGTH=1111	Galactose oxidase/kelch repeat superfamily protein	46.46	A	71.17	P
AT5G44950	chr5:18151665-18153164 FORWARD LENGTH=1317	F-box/RNI-like/FBD-like domains-containing protein	51.82	A	152.28	P
AT1G30950	chr1:11036180-11037508 FORWARD LENGTH=1329	F-box family protein	51.17	A	45.79	P
AT3G17280	chr3:5903453-5904613 REVERSE LENGTH=1161	F-box and associated interaction domains-containing protein	51.43	A	78.75	P
AT5G52620	chr5:21348554-21349681 REVERSE LENGTH=1128	F-box associated ubiquitination effector family protein	49.17	A	198.76	P
AT1G67160	chr1:25124819-25127098 REVERSE LENGTH=1353	F-box family protein with a domain of unknown function (DUF295)	50.06	A	46.88	P
AT3G17320	chr3:5915427-5916656 REVERSE LENGTH=1230	F-box and associated interaction domains-containing protein	42.52	A	249.12	P
AT1G13200	chr1:4507221-4508528 REVERSE LENGTH=1308	F-box and associated interaction domains-containing protein	53.89	A	355.24	P
AT4G12560	chr4:7441764-7443754 FORWARD LENGTH=1560	F-box and associated interaction domains-containing protein	38.31	A	288.93	P
AT5G51380	chr5:20875876-20877989 FORWARD LENGTH=1719	RNI-like superfamily protein	51.99	A	57.99	P
AT3G59150	chr3:21872706-21874735 FORWARD LENGTH=1866	F-box/RNI-like superfamily protein	55.85	A	296.83	P
AT5G44960	chr5:18153852-18155391 FORWARD LENGTH=1251	F-box/RNI-like/FBD-like domains-containing protein	57.41	A	176.84	P
AT5G60060	chr5:24188600-24189724 REVERSE LENGTH=1125	Protein of unknown function (DUF295)	60.7	A	128	P
AT5G26960	chr5:9484734-9486149 REVERSE LENGTH=1416	Galactose oxidase/kelch repeat superfamily protein	53.7	A	73.58	P
AT1G23390	chr1:8309112-8310649 REVERSE LENGTH=1538	Kelch repeat-containing F-box family protein	44.69	A	63.7	P
AT2G02230	chr2:590221-591650 REVERSE LENGTH=1238	phloem protein 2-B1	32.03	A	702.86	P
AT1G80110	chr1:30135381-30136956 FORWARD LENGTH=1048	phloem protein 2-B11	52.09	A	106.07	P
AT4G39240	chr4:18269150-18270787 REVERSE LENGTH=1457	Galactose oxidase/kelch repeat superfamily protein	48.03	A	148.5	P
AT3G19890	chr3:6914910-6916142 REVERSE LENGTH=1233	F-box family protein	54.4	A	241.26	P
AT4G04690	chr4:2373999-2375135 REVERSE LENGTH=1137	F-box and associated interaction domains-containing protein	53.14	A	498.61	P
AT3G06240	chr3:1887043-1888750 FORWARD LENGTH=1708	F-box family protein	44.77	A	164.45	P
AT2G23160	chr2:9862470-9863744 FORWARD LENGTH=1275	F-box family protein	57.63	A	91.26	P
AT2G02340	chr2:616088-617274 REVERSE LENGTH=918	phloem protein 2-B8	44.67	A	91.47	P
AT1G06110	chr1:1853077-1855031 REVERSE LENGTH=1564	SKP1/ASK-interacting protein 16	48.38	A	402.14	P
AT1G51370	chr1:19045059-19047518 FORWARD LENGTH=1859	F-box/RNI-like/FBD-like domains-containing protein	55.98	A	173.36	P
AT2G02310	chr2:608759-610130 REVERSE LENGTH=924	phloem protein 2-B6	43.89	A	61.55	P
AT5G56420	chr5:22850584-22852740 REVERSE LENGTH=1673	F-box/RNI-like/FBD-like domains-containing protein	62.29	A	708.67	P
AT5G60570	chr5:24347928-24350117 FORWARD LENGTH=1849	Galactose oxidase/kelch repeat superfamily protein	48.15	A	75.51	P
AT5G03970	chr5:1071568-1073423 REVERSE LENGTH=1470	F-box associated ubiquitination effector family protein	57.64	A	168.54	P
AT5G49610	chr5:20131274-20132729 REVERSE LENGTH=1456	F-box family protein	52.75	A	623.19	P
AT3G13820	chr3:4549616-4550863 FORWARD LENGTH=1248	F-box and associated interaction domains-containing protein	41.1	A	965.3	P
AT2G02030	chr2:482335-483829 FORWARD LENGTH=1005	F-box family protein	54.8	A	307.68	P
AT5G03020	chr5:707257-708396 FORWARD LENGTH=1140	Galactose oxidase/kelch repeat superfamily protein	42.86	A	56.12	P
AT2G44130	chr2:18253610-18255054 FORWARD LENGTH=1445	Galactose oxidase/kelch repeat superfamily protein	29.54	A	485.69	P
AT2G21930	chr2:9347641-9349128 REVERSE LENGTH=1488	F-box associated ubiquitination effector family protein	32.84	A	1322.53	P
AT2G44630	chr2:18415695-18416983 REVERSE LENGTH=1289	Galactose oxidase/kelch repeat superfamily protein	53.53	A	69.45	P
AT1G12710	chr1:4326739-4328481 REVERSE LENGTH=1274	phloem protein 2-A12	38.1	A	988.43	P
AT2G02350	chr2:617800-619091 REVERSE LENGTH=1030	SKP1 interacting partner 3	45.9	A	1168.05	P
AT3G56470	chr3:20934815-20936436 FORWARD LENGTH=1415	F-box family protein	39.66	A	83.23	P
AT5G25350	chr5:8794252-8797020 REVERSE LENGTH=2600	EIN3-binding F box protein 2	35.19	A	803.7	P
AT3G10510	chr3:3274220-3275551 REVERSE LENGTH=1116	Galactose oxidase/kelch repeat superfamily protein	52.9	A	1237.35	P
AT1G63090	chr1:23391063-23392851 REVERSE LENGTH=1332	phloem protein 2-A11	65.53	A	338.01	P
AT1G31350	chr1:11221335-11222786 REVERSE LENGTH=1452	KAR-UP F-box 1	55.58	A	1155.75	P
AT3G54650	chr3:20225773-20228921 REVERSE LENGTH=2052	RNI-like superfamily protein	51.28	A	76.9	P
AT1G65740	chr1:24452096-24453211 REVERSE LENGTH=1116	Protein of unknown function (DUF295)	65.05	P	50.49	P
AT2G18780	chr2:8136758-8138118 REVERSE LENGTH=1361	F-box and associated interaction domains-containing protein	66.72	P	94.11	P
AT3G61340	chr3:22701079-22702481 REVERSE LENGTH=1403	F-box and associated interaction domains-containing protein	67.86	P	166.4	P
AT1G48400	chr1:17882136-17883855 REVERSE LENGTH=1542	F-box/RNI-like/FBD-like domains-containing protein	71.18	P	54.75	P
AT3G61350	chr3:22702684-22704481 FORWARD LENGTH=1280	SKP1 interacting partner 4	113.39	P	56.97	P
AT2G36090	chr2:15158561-15159639 FORWARD LENGTH=1079	F-box family protein	94.47	P	49.62	P
AT4G25710	chr4:13098141-13099531 REVERSE LENGTH=1391	Galactose oxidase/kelch repeat superfamily protein	74.72	P	85.11	P
AT4G33900	chr4:16251572-16252711 REVERSE LENGTH=1140	Galactose oxidase/kelch repeat superfamily protein	94.7	P	78.89	P
AT5G01720	chr5:266723-270483 REVERSE LENGTH=2485	RNI-like superfamily protein	58.26	P	94.34	P
AT3G59000	chr3:21799276-21801743 FORWARD LENGTH=1355	F-box/RNI-like superfamily protein	78.39	P	344.74	P
AT2G47900	chr2:19610943-19613219 REVERSE LENGTH=1628	tubby like protein 3	58.22	P	50.33	P
AT5G56440	chr5:22855742-22857117 REVERSE LENGTH=1293	F-box/RNI-like/FBD-like domains-containing protein	96.89	P	96.71	P
AT5G52880	chr5:21431836-21433712 REVERSE LENGTH=993	F-box family protein	94.86	P	70.12	P
AT3G59940	chr3:22142900-22144439 FORWARD LENGTH=1540	Galactose oxidase/kelch repeat superfamily protein	58.42	P	154.62	P
AT5G48990	chr5:19862289-19863625 FORWARD LENGTH=1337	Galactose oxidase/kelch repeat superfamily protein	128.94	P	62.73	P
AT4G19930	chr4:10803558-10804853 FORWARD LENGTH=1296	F-box and associated interaction domains-containing protein	75.78	P	101.35	P
AT1G32370	chr1:11676961-11678447 FORWARD LENGTH=831	tobamovirus multiplication 2B	96.53	P	57.45	P
AT3G61730	chr3:22848427-22850475 REVERSE LENGTH=1065	reduced male fertility	95.81	P	80.51	P
AT4G35120	chr4:16716806-16718017 FORWARD LENGTH=1170	Galactose oxidase/kelch repeat superfamily protein	66.54	P	50.24	P
AT1G80570	chr1:30290325-30292420 FORWARD LENGTH=1699	RNI-like superfamily protein	67.63	P	58.82	P
AT3G59170	chr3:21878167-21879799 FORWARD LENGTH=1422	F-box/RNI-like superfamily protein	64.1	P	82.04	P
AT5G44940	chr5:18149369-18150892 FORWARD LENGTH=1134	F-box/RNI-like superfamily protein	85.48	P	521.23	P
AT4G02440	chr4:1072481-1073779 FORWARD LENGTH=1299	F-box family protein	88.8	P	103.36	P
AT3G54480	chr3:20170685-20173416 REVERSE LENGTH=1114	SKP1/ASK-interacting protein 5	64.25	P	168.31	P
AT3G58950	chr3:21784116-21785840 REVERSE LENGTH=1254	F-box/RNI-like superfamily protein	106.59	P	73.72	P
AT2G22050	chr2:9376684-9377862 FORWARD LENGTH=1087	Galactose oxidase/kelch repeat superfamily protein	80.33	P	197.62	P
AT4G38870	chr4:18132583-18133863 REVERSE LENGTH=1281	F-box and associated interaction domains-containing protein	87.02	P	56.07	P
AT3G55900	chr3:20742330-20742653 REVERSE LENGTH=324	F-box family protein	65.99	P	64.93	P
AT1G51550	chr1:19117032-19119371 REVERSE LENGTH=2058	Kelch repeat-containing F-box family protein	83.45	P	60.59	P
AT4G07400	chr4:4197847-4199511 REVERSE LENGTH=1665	VIER F-box proteine 3	94.43	P	65.07	P
AT5G63520	chr5:25426177-25429112 REVERSE LENGTH=1702	CONTAINS InterPro DOMAIN/s: F-box domain, Skp2-like (InterPro:IPR022364), FIST C domain (InterPro:IPR019494), FIST domain, N-terminal (InterPro:IPR013702); Has 137 Blast hits to 137 proteins in 56 species: Archae - 0; Bacteria - 88; Metazoa - 6; Fungi - 0; Plants - 32; Viruses - 0; Other Eukaryotes - 11 (source: NCBI BLink).	70.01	P	368.1	P
AT5G55150	chr5:22382275-22383392 REVERSE LENGTH=1083	Protein of unknown function (DUF295)	76.79	P	56.23	P
AT2G43270	chr2:17988207-17989491 REVERSE LENGTH=1164	F-box and associated interaction domains-containing protein	141.89	P	591.34	P
AT3G03030	chr3:682054-684069 FORWARD LENGTH=1842	F-box/RNI-like superfamily protein	69.66	P	57.6	P
AT5G52120	chr5:21176422-21180310 REVERSE LENGTH=1282	phloem protein 2-A14	75.71	P	65.19	P
AT3G12350	chr3:3931555-3932849 FORWARD LENGTH=1159	F-box family protein	127.51	P	276.34	P
AT3G10430	chr3:3242750-3243862 REVERSE LENGTH=1113	F-box and associated interaction domains-containing protein	72.43	P	125.83	P
AT5G39250	chr5:15724487-15725756 FORWARD LENGTH=1031	F-box family protein	77.18	P	103.11	P
AT5G56180	chr5:22737325-22741016 REVERSE LENGTH=1800	actin-related protein 8	82.09	P	64.54	P
AT4G29420	chr4:14470459-14472232 REVERSE LENGTH=1625	F-box/RNI-like superfamily protein	131.57	P	270.57	P
AT1G10780	chr1:3592746-3595077 REVERSE LENGTH=1470	F-box/RNI-like superfamily protein	82.34	P	505.62	P
AT3G18910	chr3:6521719-6523043 FORWARD LENGTH=1325	EIN2 targeting protein2	73.7	P	56.14	P
AT1G65760	chr1:24458591-24459715 FORWARD LENGTH=1089	Protein of unknown function (DUF295)	73.98	P	564.58	P
AT1G48060	chr1:17728295-17729448 FORWARD LENGTH=1062	F-box and associated interaction domains-containing protein	87.15	P	75.08	P
AT4G02760	chr4:1223959-1228941 REVERSE LENGTH=2556	RNI-like superfamily protein	75.68	P	698.61	P
AT4G35740	chr4:16936120-16940332 FORWARD LENGTH=2407	DEAD/DEAH box RNA helicase family protein	187.16	P	129.62	P
AT3G18720	chr3:6444367-6445759 REVERSE LENGTH=1217	F-box family protein	80.2	P	483.71	P
AT3G06570	chr3:2047305-2048553 REVERSE LENGTH=1249	Galactose oxidase/kelch repeat superfamily protein	106.45	P	144.74	P
AT3G62980	chr3:23273116-23276375 REVERSE LENGTH=2342	F-box/RNI-like superfamily protein	73.33	P	60.27	P
AT2G32560	chr2:13824794-13826986 FORWARD LENGTH=1367	F-box family protein	83.09	P	75.36	P
AT2G21950	chr2:9353174-9354645 REVERSE LENGTH=1472	SKP1 interacting partner 6	71.34	P	164.15	P
AT5G62510	chr5:25095373-25096635 REVERSE LENGTH=1263	F-box family protein	66.34	P	1518.6	P
AT5G21040	chr5:7144877-7147277 REVERSE LENGTH=2173	F-box protein 2	107.69	P	49.69	P
AT2G17030	chr2:7399103-7400932 FORWARD LENGTH=1511	F-box family protein with a domain of unknown function (DUF295)	318.62	P	185.39	P
AT3G63220	chr3:23357392-23359148 REVERSE LENGTH=1757	Galactose oxidase/kelch repeat superfamily protein	124.49	P	56.07	P
AT3G18980	chr3:6546463-6548062 FORWARD LENGTH=1600	EIN2 targeting protein1	68.2	P	89.45	P
AT1G66300	chr1:24716497-24718050 REVERSE LENGTH=1371	F-box/RNI-like/FBD-like domains-containing protein	97.76	P	64.37	P
AT3G08810	chr3:2675631-2676693 REVERSE LENGTH=1063	Galactose oxidase/kelch repeat superfamily protein	98.88	P	111.72	P
AT1G23780	chr1:8406686-8408525 REVERSE LENGTH=1840	F-box family protein	137.96	P	231.18	P
AT3G28330	chr3:10586566-10587712 REVERSE LENGTH=1050	F-box family protein-related	150.63	P	55.52	P
AT2G44900	chr2:18511719-18516408 REVERSE LENGTH=3327	ARABIDILLO-1	209.21	P	44.25	P
AT3G23960	chr3:8657736-8658944 FORWARD LENGTH=1209	F-box and associated interaction domains-containing protein	106.45	P	100.97	P
AT3G03360	chr3:794906-797013 FORWARD LENGTH=1732	F-box/RNI-like superfamily protein	350.13	P	60.2	P
AT1G76900	chr1:28881814-28884566 FORWARD LENGTH=1767	tubby like protein 1	90.89	P	215.8	P
AT3G20690	chr3:7231570-7232682 REVERSE LENGTH=1113	F-box and associated interaction domains-containing protein	137.93	P	69.74	P
AT3G59160	chr3:21875023-21876641 FORWARD LENGTH=1395	F-box/RNI-like superfamily protein	79.76	P	81.81	P
AT1G30090	chr1:10559561-10561423 REVERSE LENGTH=1610	Galactose oxidase/kelch repeat superfamily protein	72.73	P	66.07	P
AT5G50450	chr5:20543310-20544753 REVERSE LENGTH=1275	HCP-like superfamily protein with MYND-type zinc finger	76.33	P	1627.16	P
AT5G10340	chr5:3253122-3255045 FORWARD LENGTH=1338	F-box family protein	917.42	P	251.31	P
AT4G39590	chr4:18387331-18388732 REVERSE LENGTH=1402	Galactose oxidase/kelch repeat superfamily protein	79.43	P	1965.22	P
AT3G47030	chr3:17322119-17323545 FORWARD LENGTH=1427	F-box and associated interaction domains-containing protein	75.91	P	1729.35	P
AT2G24540	chr2:10426342-10427594 FORWARD LENGTH=1253	Galactose oxidase/kelch repeat superfamily protein	78.17	P	59.04	P
AT1G47340	chr1:17353847-17356533 REVERSE LENGTH=1695	F-box and associated interaction domains-containing protein	145.08	P	104.9	P
AT3G26810	chr3:9867845-9870640 FORWARD LENGTH=2401	auxin signaling F-box 2	91.02	P	50.46	P
AT5G03000	chr5:703268-704437 FORWARD LENGTH=1065	Galactose oxidase/kelch repeat superfamily protein	176.04	P	128.69	P
AT3G49150	chr3:18218858-18221918 FORWARD LENGTH=1934	F-box/RNI-like superfamily protein	120.01	P	88.12	P
AT4G23960	chr4:12444765-12445323 FORWARD LENGTH=369	F-box family protein	171	P	2030.86	P
AT3G60040	chr3:22175937-22179728 REVERSE LENGTH=2517	F-box family protein	134.8	P	56.69	P
AT4G10930	chr4:6705147-6708846 REVERSE LENGTH=2986	unknown protein; LOCATED IN: cellular_component unknown; EXPRESSED IN: 23 plant structures; EXPRESSED DURING: 14 growth stages; Has 30201 Blast hits to 17322 proteins in 780 species: Archae - 12; Bacteria - 1396; Metazoa - 17338; Fungi - 3422; Plants - 5037; Viruses - 0; Other Eukaryotes - 2996 (source: NCBI BLink).	664.41	P	61.64	P
AT3G20710	chr3:7237911-7238999 REVERSE LENGTH=1089	F-box family protein	187.3	P	767.82	P
AT5G39560	chr5:15841692-15843169 REVERSE LENGTH=1478	Galactose oxidase/kelch repeat superfamily protein	166.19	P	83.6	P
AT3G54460	chr3:20161942-20167293 REVERSE LENGTH=4352	SNF2 domain-containing protein / helicase domain-containing protein / F-box family protein	298.52	P	66.29	P
AT5G02910	chr5:677068-679263 FORWARD LENGTH=1789	F-box/RNI-like superfamily protein	108.56	P	2774.57	P
AT4G02740	chr4:1217591-1220857 REVERSE LENGTH=1628	F-box/RNI-like superfamily protein	242.87	P	2310.61	P
AT1G67190	chr1:25132498-25134426 FORWARD LENGTH=1589	F-box/RNI-like superfamily protein	131.81	P	279.09	P
AT1G55590	chr1:20769320-20771871 REVERSE LENGTH=2095	RNI-like superfamily protein	112.74	P	2053.48	P
AT5G46170	chr5:18714965-18716953 REVERSE LENGTH=1691	F-box family protein	372.27	P	90.7	P
AT3G49450	chr3:18337305-18338498 REVERSE LENGTH=1194	F-box and associated interaction domains-containing protein	166.62	P	3161.67	P
AT5G42360	chr5:16936133-16938486 REVERSE LENGTH=2089	Galactose oxidase/kelch repeat superfamily protein	185.33	P	187.92	P
AT1G78280	chr1:29452555-29457373 FORWARD LENGTH=3355	transferases, transferring glycosyl groups	320.84	P	548.6	P
AT1G10890	chr1:3627726-3630765 FORWARD LENGTH=1254	unknown protein; FUNCTIONS IN: molecular_function unknown; INVOLVED IN: biological_process unknown; LOCATED IN: chloroplast; EXPRESSED IN: petal, flower, leaf; EXPRESSED DURING: LP.04 four leaves visible, 4 anthesis, petal differentiation and expansion stage; BEST Arabidopsis thaliana protein match is: unknown protein (TAIR:AT5G13340.1); Has 11769 Blast hits to 8435 proteins in 698 species: Archa…	1514.48	P	62.76	P
AT4G38940	chr4:18152687-18154114 FORWARD LENGTH=1428	Galactose oxidase/kelch repeat superfamily protein	220.11	P	2961.46	P
AT3G61590	chr3:22792112-22794341 FORWARD LENGTH=1808	Galactose oxidase/kelch repeat superfamily protein	271.34	P	374.58	P
AT1G13570	chr1:4642346-4644422 REVERSE LENGTH=1614	F-box/RNI-like superfamily protein	77.03	P	1877.75	P
AT3G27290	chr3:10079560-10081533 REVERSE LENGTH=1895	RNI-like superfamily protein	266.58	P	89.18	P
AT3G53000	chr3:19654068-19656080 FORWARD LENGTH=1392	phloem protein 2-A15	153.77	P	2332.85	P
AT5G57360	chr5:23241427-23244590 FORWARD LENGTH=2226	Galactose oxidase/kelch repeat superfamily protein	143.3	P	1446.87	P
AT3G24760	chr3:9040088-9041834 FORWARD LENGTH=1444	Galactose oxidase/kelch repeat superfamily protein	916.78	P	80.14	P
AT3G48880	chr3:18126870-18129172 FORWARD LENGTH=1191	RNI-like superfamily protein	279.37	P	2906.64	P
AT5G24560	chr5:8402205-8403266 FORWARD LENGTH=756	phloem protein 2-B12	1004.97	P	523.86	P
AT5G45360	chr5:18384521-18386785 REVERSE LENGTH=1328	F-box family protein	288.66	P	2403.4	P
AT5G66830	chr5:26691304-26692488 FORWARD LENGTH=1185	F-box family protein with a domain of unknown function (DUF295)	184.25	P	138.18	P
AT2G25490	chr2:10847375-10850532 REVERSE LENGTH=2787	EIN3-binding F box protein 1	283.08	P	58.6	P
AT1G70590	chr1:26618321-26620388 FORWARD LENGTH=1367	F-box family protein	220.41	P	4236.57	P
AT4G03030	chr4:1335729-1337368 REVERSE LENGTH=1640	Galactose oxidase/kelch repeat superfamily protein	249.08	P	1413.64	P
AT4G33210	chr4:16015730-16020829 REVERSE LENGTH=3346	F-box family protein	294.32	P	4196.17	P
AT1G60410	chr1:22258982-22260715 FORWARD LENGTH=1460	F-box family protein	304.96	P	4533.76	P
AT1G67480	chr1:25276294-25278718 FORWARD LENGTH=1739	Galactose oxidase/kelch repeat superfamily protein	1200.78	P	400.14	P
AT2G26850	chr2:11449269-11451239 REVERSE LENGTH=1566	F-box family protein	573.49	P	296.65	P
AT1G53320	chr1:19891014-19893504 REVERSE LENGTH=1438	tubby like protein 7	652.83	P	3464.67	P
AT1G47270	chr1:17326556-17328728 FORWARD LENGTH=1678	tubby like protein 6	1089.14	P	533.22	P
AT3G62230	chr3:23031531-23033128 FORWARD LENGTH=1598	F-box family protein	1898.5	P	5995.56	P
AT2G18280	chr2:7945998-7948468 FORWARD LENGTH=1955	tubby like protein 2	627.79	P	652.86	P
Sum			40302.5		102527
Sum remove A			26697.9		95765

## Sheet: S6, proteomic data
AGI code	AGI code isoform	description	UniProt ID	gene symbol	MW [kDa]	transcription (iTAK)_class	transcription (iTAK)_family	kinase (iTAK)_class	kinase (iTAK)_family	phosphatase_class	SUBA_location	specificity level (FP)	specificity level (TR)	transcript (TR)	full proteome (FP)	phoshoproteome (P)	peptides (FP)	razor + unique peptides (FP)	unique peptides (FP)	sequence coverage [%] (FP)	median iBAQ (FP)	median absolute deviation iBAQ (FP)	median TPM (TR)	median absolute deviation TPM (TR)	median PTR (iBAQ/TPM)	median absolute deviation PTR (iBAQ/TPM)	valid values (FP)	valid values (TR)	valid values PTR	Pearson correlation FP/TR	iBAQ_SP (Sepal)	iBAQ_PT (Petal)	iBAQ_ST (Stamen)	iBAQ_CP (Carpel)	iBAQ_SQ (Silique)	iBAQ_EB (Embryo)	iBAQ_SD (Seed)	iBAQ_SDIMB (Seed imbibed)	iBAQ_P (Pollen)	iBAQ_ND (Node)	iBAQ_IND (Internode)	iBAQ_CLLF (Cauline leaf)	iBAQ_LFD (Leaf distal)	iBAQ_LFP (Leaf proximal)	iBAQ_LFPT (Leaf petiole)	iBAQ_SCLF (Senescent leaf)	iBAQ_iBAQ_RT (Root)	iBAQ_FLPD (Flower pedicle)	iBAQ_FL (Flower)
AT1G06110	AT1G06110.1;AT1G06110.2;AT1G06110.3	SKP1/ASK-interacting protein 16	A0A1P8ANB4;A0A1P8AND2;Q9LND7	SKIP16	48.9448	0	0	0	0	0	0	exall_FP	te_TR	+	+	0	20	20	20	68.9	23.0529	0.485451	0.485451	0.396975	18.3463	0.445029	30	30	30	n.d.	22.584	23.5491	22.7258	24.0328	23.1233	23.4514	24.5099	25.1325	22.8975	22.9893	22.2066	22.6947	22.5415	22.0526	22.4828	22.5782	23.7659	22.8756	23.6375
AT1G06630	AT1G06630.1;AT1G06630.2;AT1G06630.3;AT1G06630.4;AT1G06630.5;AT1G06630.6;AT1G06630.7;AT1G06630.8;AT1G06630.9	F-box/RNI-like superfamily protein	A0A1P8ARQ2;A0A1P8ARR9;A0A1P8ARS0;F4IDP6;P0C2G0	AT1G06630	53.1413	0	0	0	0	0	0	te_FP	exall_TR	+	+	0	6	6	2	13.4	20.1186	2.0938	2.0938	0.462515	15.6756	2.16932	20	30	20	n.d.	22.5212	22.6709	0	18.3336	18.6558	26.0791	15.0681	20.5078	14.018	0	0	0	0	23.8754	0	18.5529	0	19.216	17.6395
AT1G10780	AT1G10780.1;AT1G10780.2	F-box/RNI-like superfamily protein	A0A1P8AQ68;Q9SAC4	AT1G10780	48.0624	0	0	0	0	0	0	te_FP	te_TR	+	+	0	10	10	10	30.6	16.8805	0.962898	0.962898	0.91684	15.3269	0.854088	13	22	11	n.d.	18.4041	15.7064	16.992	18.7438	14.9791	0	0	16.1519	0	0	0	0	0	16.8322	0	0	0	17.2822	16.8805
AT1G10890	AT1G10890.1;AT1G10890.2;AT1G10890.3;AT1G10890.4	arginine/glutamate-rich 1 protein	A0A1P8AUZ4;A0A1P8AV05;P0CB26	AT1G10890	34.5504	0	0	0	0	0	0	exall_FP	exall_TR	+	+	+	16	16	15	34.6	20.541	0.7449	0.7449	0.383415	14.4698	1.07758	30	30	30	n.d.	19.8354	20.8717	20.4078	21.4362	21.3252	20.4673	18.5606	20.1691	19.0389	17.4093	19.8467	20.1683	20.1956	20.4668	20.6174	17.2832	21.4759	20.763	20.6148
AT1G12820	AT1G12820.1	auxin signaling F-box 3	Q9LPW7	AFB3	64.8643	0	0	0	0	0	0	te_FP	exall_TR	+	+	0	21	21	15	47.1	22.4626	0.594601	0.594601	0.21827	17.8126	0.625251	30	30	30	n.d.	22.4828	22.4591	20.0183	22.4744	22.1813	19.4904	18.9537	21.2839	19.7401	20.512	20.7487	22.922	22.6932	22.5974	22.6784	22.3898	22.2838	22.8801	21.9862
AT1G12860	AT1G12860.1;AT1G12860.2;AT1G12860.3	basic helix-loop-helix (bHLH) DNA-binding superfamily protein	A0A1P8AMU2;A0A1P8AMV9;Q9LPW3	SCRM2	49.7645	TF	bHLH	0	0	0	nucleus	mixed_FP	te_TR	+	+	+	5	3	3	21.2	17.7871	0.2614	0.2614	1.27942	13.3221	0.1655	3	22	3	n.d.	0	0	0	17.4449	17.7871	0	0	0	0	0	0	0	0	0	0	0	0	0	0
AT1G13570	AT1G13570.1;AT1G13570.2;AT1G13570.3	F-box/RNI-like superfamily protein	A0A1P8ARN3;Q9FZ70	AT1G13570	47.5746	0	0	0	0	0	0	te_FP	te_TR	+	+	0	14	14	14	42.5	24.3369	2.8168	2.8168	0.39972	20.5735	2.79417	29	30	29	n.d.	18.6079	24.4512	20.6917	19.9151	18.3916	21.535	24.3369	26.0863	17.7732	28.8739	27.6068	27.6529	25.4354	0	25.7508	27.1537	19.4063	20.8703	19.9749
AT1G13780	AT1G13780.1;AT1G13780.2	F-box/RNI-like/FBD-like domains-containing protein	A0A1P8AQ27;Q56XS8	AT1G13780	52.9614	0	0	0	0	0	0	te_FP	te_TR	+	+	0	5	5	5	17.1	17.7184	1.588	1.588	0.400185	15.182	1.59785	7	30	7	n.d.	22.2391	0	0	0	17.7184	0	0	0	0	0	18.917	0	0	0	0	0	0	0	0
AT1G15670	AT1G15670.1	Galactose oxidase/kelch repeat superfamily protein	Q9LMR5	AT1G15670	40.1526	0	0	0	0	0	0	te_FP	te_TR	+	+	0	12	12	12	42.9	18.7929	1.8734	1.8734	1.58138	12.9437	1.20898	19	29	19	0.627966	21.2322	21.7101	20.6663	15.0624	0	15.1925	0	0	0	0	0	16.1394	0	0	0	17.9826	18.7929	16.6591	18.6538
AT1G16250	AT1G16250.1;AT1G16250.2	Galactose oxidase/kelch repeat superfamily protein	Q0WW40	AT1G16250	43.0382	0	0	0	0	0	0	mixed_FP	exall_TR	+	+	0	15	15	15	49.1	19.5229	0.8589	0.8589	0.26761	16.574	0.977019	25	30	25	n.d.	20.3818	19.7214	18.9877	19.3789	19.1404	16.4349	0	0	18.6643	19.8536	20.4276	0	18.4537	0	0	21.2804	19.4776	22.0014	19.9
AT1G16930	AT1G16930.1;AT1G16930.2;AT1G16930.3	F-box/RNI-like/FBD-like domains-containing protein	Q9FZ52	AT1G16930	51.6156	0	0	0	0	0	0	te_FP	te_TR	+	+	0	17	17	17	41.4	19.8879	0.804699	0.804699	0.480155	17.9195	0.71625	29	28	28	n.d.	19.0832	20.9923	20.013	19.735	19.8358	17.9517	19.7297	19.8879	0	19.4795	18.3437	19.5528	19.3347	18.2656	20.3169	20.1485	22.1849	20.2549	20.0454
AT1G20730	AT1G20730.1	transport/golgi organization-like protein%2C putative (DUF833)	F4HUN5	AT1G20730	28.9754	0	0	0	0	0	0	te_FP	te_TR	+	+	0	4	4	4	21.5	19.2388	1.34395	1.34395	1.16542	17.6713	0.818855	16	5	5	n.d.	0	18.019	20.7815	20.6929	22.4736	23.7929	0	21.8563	17.5049	16.9192	0	18.3993	0	0	0	0	0	19.3695	19.1081
AT1G21410	AT1G21410.1;AT1G21410.2	F-box/RNI-like superfamily protein	Q9LPL4	SKP2A	39.5877	0	0	0	0	0	0	mixed_FP	te_TR	+	+	+	8	8	6	31.9	17.7638	1.2903	1.2903	0.89414	13.0091	0.593885	14	29	14	0.397534	18.2207	19.1064	19.5712	16.2538	0	17.3959	0	0	0	0	15.5268	19.0017	0	0	0	0	0	0	16.6734
AT1G22040	AT1G22040.1	Galactose oxidase/kelch repeat superfamily protein	Q9LM55	AT1G22040	52.5004	0	0	0	0	0	0	mixed_FP	exall_TR	+	+	0	4	4	4	15.2	18.167	1.0035	1.0035	0.39576	14.3876	0.911449	11	30	11	n.d.	0	0	0	20.392	16.7484	0	0	0	0	0	17.3451	0	0	0	0	0	17.124	0	16.5809
AT1G23390	AT1G23390.1	Kelch repeat-containing F-box family protein	Q9LDE3	AT1G23390	43.8506	0	0	0	0	0	0	te_FP	exall_TR	+	+	0	14	14	14	53.6	20.5285	1.2255	1.2255	0.791035	15.4543	0.696182	25	30	25	0.7513	18.8835	20.2948	19.3709	20.0019	18.5965	18.0977	0	0	0	21.9507	21.9671	19.0634	22.7306	23.8714	21.6417	0	17.893	19.2059	18.6297
AT1G25280	AT1G25280.1;AT1G25280.2;AT1G25280.3	tubby like protein 10	F4ICF2;Q9FRH7	TLP10	49.9784	TF	TUB	0	0	0	0	mixed_FP	exall_TR	+	+	+	18	18	6	51.7	19.2488	1.0626	1.0626	0.34978	14.5828	1.21438	25	30	25	n.d.	19.934	19.2488	15.7284	20.8068	20.4107	15.3688	0	0	0	19.2802	0	18.8697	0	20.4085	18.9663	20.3069	19.1401	17.1799	20.6493
AT1G26930	AT1G26930.1;AT1G26930.2	Galactose oxidase/kelch repeat superfamily protein	A0A1P8AV85;Q84M94	AT1G26930	47.1639	0	0	0	0	0	0	mixed_FP	te_TR	+	+	0	9	6	6	26.1	18.3716	1.9427	1.9427	1.5172	11.6003	1.01236	5	27	5	n.d.	0	18.3716	0	0	0	0	0	0	0	0	0	0	0	0	0	0	16.4289	0	0
AT1G30090	AT1G30090.1	Galactose oxidase/kelch repeat superfamily protein	Q9C6Z0	AT1G30090	45.1226	0	0	0	0	0	0	mixed_FP	exall_TR	+	+	+	5	5	5	18.6	17.1523	0.666599	0.666599	0.364115	13.0496	0.528042	23	30	23	n.d.	18.0915	18.1299	18.7135	16.9541	15.0856	17.6791	0	0	0	16.0526	17.5909	0	16.44	17.374	17.2622	0	16.1544	16.6408	16.7661
AT1G30200	AT1G30200.1;AT1G30200.2	F-box family protein	Q9C534	AT1G30200	41.8153	0	0	0	0	0	0	te_FP	exall_TR	+	+	0	6	5	5	23.2	17.5406	0.670051	0.670051	0.30919	12.631	0.969306	30	30	30	n.d.	17.1096	19.1902	18.394	18.6632	17.813	15.2333	17.0649	17.6777	16.0972	18.1649	16.3734	16.9265	18.0227	16.6121	17.5973	16.6437	18.5911	16.894	16.992
AT1G32370	AT1G32370.1;AT1G32370.2;AT1G32370.3;AT1G32370.4	tobamovirus multiplication 2B	Q8H960	TOM2B	13.8332	0	0	0	0	0	0	mixed_FP	te_TR	+	+	0	1	1	1	18	19.6554	0.822599	0.822599	0.205795	15.4691	0.491039	17	30	17	n.d.	19.8484	21.0076	19.8869	20.2419	21.6387	21.8669	0	18.9384	17.8476	21.4941	19.6554	0	0	18.8805	19.1016	0	18.2795	21.3424	0
AT1G43640	AT1G43640.1;AT1G43640.2	tubby like protein 5	A0A1P8ANS7;Q944S3	TLP5	47.8147	TF	TUB	0	0	0	0	ts_FP	mixed_TR	+	+	+	6	4	4	14	16.5264	0	0	1.67956	9.9267	0	1	9	1	n.d.	0	0	0	0	16.5264	0	0	0	0	0	0	0	0	0	0	0	0	0	0
AT1G47270	AT1G47270.1;AT1G47270.2;AT1G47270.3	tubby like protein 6	A0A1P8ASW8;F4HT64;Q0WPY0	TLP6	46.0361	TF	TUB	0	0	0	0	gs_FP	te_TR	+	+	+	2	2	2	8	18.3407	0.92255	0.92255	0.661155	14.1226	0.512455	2	30	2	n.d.	0	0	0	0	0	0	0	0	0	0	0	0	0	0	0	0	0	0	0
AT1G47340	AT1G47340.1;AT1G47340.2;AT1G47340.3	F-box and associated interaction domains-containing protein	A0A1P8AWB5;Q0V7S0	AT1G47340	53.4192	0	0	0	0	0	0	mixed_FP	te_TR	+	+	0	18	18	18	38.6	20.9435	0.465801	0.465801	0.56457	18.3359	0.840519	29	30	29	n.d.	18.0799	20.684	20.1648	22.9155	22.22	20.9188	21.0091	21.4037	21.1544	20.4777	16.4887	20.4962	20.9435	19.1421	20.4061	21.0973	19.6173	20.558	22.6799
AT1G49990	AT1G49990.1	F-box family protein	Q9LPM2	AT1G49990	50.0195	0	0	0	0	0	0	mixed_FP	mixed_TR	+	+	0	3	3	3	8.8	17.8405	0.5767	0.5767	0.43876	15.8482	0.820953	13	17	12	n.d.	0	15.4211	0	14.2729	17.4475	0	0	0	0	16.7477	0	17.8405	18.2581	18.0683	19.4026	16.6401	0	16.2382	0
AT1G51370	AT1G51370.1;AT1G51370.2;AT1G51370.3	F-box/RNI-like/FBD-like domains-containing protein	F4I9I0;F4I9I1;Q6DBN6	AT1G51370	50.4556	0	0	0	0	0	0	mixed_FP	exall_TR	+	+	0	5	5	5	20.2	18.8457	1.1543	1.1543	0.299035	16.3348	1.39602	14	30	14	n.d.	16.7213	16.7902	0	0	0	0	0	0	0	15.1972	19.7636	0	0	19.6762	0	0	16.5383	18.8526	0
AT1G51550	AT1G51550.1	Kelch repeat-containing F-box family protein	Q9C8K7	AT1G51550	53.1334	0	0	0	0	0	0	te_FP	exall_TR	+	+	0	15	15	15	40.6	20.5297	0.9575	0.9575	0.46039	17.9425	0.873478	29	30	29	n.d.	21.8769	21.1154	21.7094	21.4521	19.2939	19.1357	16.9595	0	18.6595	20.7265	21.4872	19.6354	19.2363	19.9279	19.9023	22.2506	19.7015	21.8054	20.8649
AT1G53320	AT1G53320.1	tubby like protein 7	Q93VI8	TLP7	42.1513	TF	TUB	0	0	0	0	mixed_FP	te_TR	+	+	0	5	5	5	20.3	18.8702	0.67465	0.67465	0.546515	13.0615	0.814981	14	30	14	n.d.	0	19.3821	20.6562	19.4758	18.6045	0	0	0	14.8856	0	0	0	0	0	0	17.4013	0	0	19.5492
AT1G53790	AT1G53790.1;AT1G53790.2;AT1G53790.3	F-box and associated interaction domains-containing protein	B3H7F2;Q0WQM8	AT1G53790	52.9988	0	0	0	0	0	0	mixed_FP	te_TR	+	+	0	6	5	5	17.1	20.9047	1.287	1.287	0.602	17.6778	1.27293	17	29	17	n.d.	0	21.6315	20.9047	22.9295	22.936	0	18.7706	16.1334	19.6177	0	21.4727	0	0	0	22.7781	18.7193	20.5783	21.7991	21.2389
AT1G55000	AT1G55000.1;AT1G55000.2;AT1G55000.3	peptidoglycan-binding LysM domain-containing protein	Q9FZ32	AT1G55000	24.8878	0	0	0	0	0	0	mixed_FP	te_TR	+	+	0	8	8	8	33	19.2785	0.91325	0.91325	0.86643	13.6531	0.574574	24	30	24	n.d.	20.9828	19.0171	20.2414	17.3846	18.3102	0	18.8039	19.0419	0	18.4149	19.1641	0	19.7973	19.9684	19.5252	16.6011	18.0255	18.7704	18.015
AT1G55270	AT1G55270.1;AT1G55270.2	Galactose oxidase/kelch repeat superfamily protein	A0A1P8ANH6;Q93W93	AT1G55270	49.178	0	0	0	0	0	0	mixed_FP	exall_TR	+	+	0	8	8	8	25.6	18.4613	0.971251	0.971251	0.301425	14.7711	0.786421	18	30	18	n.d.	17.6465	18.5054	0	20.6129	19.9964	0	0	0	0	17.9583	15.6647	0	0	0	0	15.3794	16.9555	18.9818	19.6766
AT1G55590	AT1G55590.1	RNI-like superfamily protein	Q9ZWC6	AT1G55590	66.2172	0	0	0	0	0	0	exall_FP	te_TR	+	+	0	16	16	16	38.4	19.278	0.85415	0.85415	0.225485	15.5463	0.889685	30	30	30	n.d.	20.1196	20.3114	20.2076	21.0864	18.9629	19.3444	17.0761	18.4113	15.669	19.6352	18.9954	18.6251	18.5146	17.1755	18.5622	19.2115	20.7639	18.6264	19.9
AT1G56610	AT1G56610.1;AT1G56610.2;AT1G56610.3	Protein with RNI-like/FBD-like domain	F4I566;Q8GYP8	AT1G56610	61.7221	0	0	0	0	0	0	mixed_FP	exall_TR	+	+	0	7	7	7	18.7	17.0259	1.6653	1.6653	0.660115	14.3124	1.42424	18	30	18	n.d.	20.1221	0	16.1052	16.5019	20.1097	17.1232	0	0	0	0	19.4793	0	0	0	0	16.8152	0	14.9095	15.7123
AT1G57790	AT1G57790.1	F-box family protein	Q9FVS1	AT1G57790	40.8702	0	0	0	0	0	0	te_FP	mixed_TR	+	+	0	17	17	17	47.2	21.7414	0.677999	0.677999	0.569225	18.9803	0.711104	29	26	26	n.d.	21.5101	21.762	21.7714	21.277	21.4285	22.8472	20.4034	21.5668	20.6613	22.4194	21.436	22.6365	21.746	22.275	22.6052	23.3542	19.3491	21.2763	21.2293
AT1G58310	AT1G58310.1	F-box/RNI-like superfamily protein	Q9LQC1	AT1G58310	57.6292	0	0	0	0	0	0	te_FP	ge_TR	+	+	0	8	8	8	18.6	18.0262	1.3881	1.3881	0.12567	15.8319	0.277081	6	3	3	n.d.	0	0	0	0	0	0	0	0	18.9957	17.0566	0	0	0	0	0	0	0	0	0
AT1G60410	AT1G60410.1	F-box family protein	O80762	AT1G60410	46.1554	0	0	0	0	0	0	mixed_FP	te_TR	+	+	0	5	5	5	19	19.7408	0.57985	0.57985	1.67041	15.3759	1.7704	2	7	2	n.d.	0	0	0	19.1609	0	0	0	0	0	0	0	0	0	0	0	0	0	0	0
AT1G64840	AT1G64840.1	LOW protein: F-box/kelch-repeat protein (DUF295)	Q9XIR1	AT1G64840	43.6552	0	0	0	0	0	0	te_FP	te_TR	+	+	0	13	13	13	46.1	22.1575	0.81065	0.81065	0.41549	18.7409	0.77662	30	30	30	n.d.	19.8144	22.4738	21.6038	23.1348	22.1477	23.005	23.206	23.9005	17.992	22.0462	21.9871	20.4831	19.3409	20.4708	20.95	22.1674	22.0566	21.1102	22.7024
AT1G66290	AT1G66290.1	F-box/RNI-like superfamily protein	Q9C8Y8	AT1G66290	52.5994	0	0	0	0	0	0	mixed_FP	gs_TR	+	+	0	2	2	2	4.2	17.9846	1.24755	1.24755	0.09635	14.8131	0	6	2	1	n.d.	0	0	0	0	0	0	0	0	0	19.0745	0	17.742	0	0	0	18.2271	0	19.3897	16.2802
AT1G67160	AT1G67160.1	F-box/kelch-repeat protein%2C putative (DUF295)	Q9ZW91	AT1G67160	51.2066	0	0	0	0	0	0	te_FP	te_TR	+	+	0	5	5	5	14.2	17.2621	1.4583	1.4583	0.8046	17.3991	1.09146	9	5	4	n.d.	0	0	0	13.9589	0	0	0	0	17.8256	0	0	0	0	0	0	0	17.2621	14.3516	0
AT1G67190	AT1G67190.1;AT1G67190.2	F-box/RNI-like superfamily protein	Q9ZW88	AT1G67190	47.7015	0	0	0	0	0	0	mixed_FP	te_TR	+	+	0	6	6	6	12.9	19.5682	0.81425	0.81425	0.4567	16.0631	1.24464	22	28	21	n.d.	19.9512	20.1064	19.4684	19.4082	18.0225	0	0	0	15.8183	0	17.3832	0	0	19.2157	18.7666	18.3426	19.6868	20.1677	19.6681
AT1G68050	AT1G68050.1	flavin-binding%2C kelch repeat%2C f box 1	Q9C9W9	FKF1	69.0192	0	0	0	0	0	0	te_FP	exall_TR	+	+	+	6	5	5	13.1	17.3945	0.4065	0.4065	0.871155	13.405	1.0936	20	30	20	n.d.	16.8788	16.1858	15.9319	17.2853	17.6816	0	20.6961	0	0	0	16.8587	17.5901	17.5877	16.4044	17.6472	0	17.9549	17.663	17.7713
AT1G74510	AT1G74510.1;AT1G74510.2;AT1G74510.3	Galactose oxidase/kelch repeat superfamily protein	Q9CA63	AT1G74510	49.6154	0	0	0	0	0	0	mixed_FP	exall_TR	+	+	0	8	8	8	34.4	17.206	0.8785	0.8785	0.4412	14.1425	1.19924	7	30	7	n.d.	0	0	0	0	0	18.9922	0	17.206	0	0	0	0	0	0	0	0	0	0	0
AT1G76900	AT1G76900.1;AT1G76900.2;AT1G76900.3	tubby like protein 1	Q9ZP59	TLP1	51.1622	TF	TUB	0	0	0	0	mixed_FP	exall_TR	+	+	+	15	14	13	32.1	17.5733	0.82625	0.82625	0.319595	12.7392	0.6731	16	30	16	n.d.	0	17.8687	0	16.536	16.2543	0	0	0	0	16.7072	17.3957	0	0	0	17.662	15.3009	20.0739	0	17.4845
AT1G76920	AT1G76920.1	F-box family protein	O49279	AT1G76920	42.4666	0	0	0	0	0	0	mixed_FP	exall_TR	+	+	0	13	13	13	39.3	19.5104	0.980299	0.980299	0.31387	15.209	1.34557	29	30	29	n.d.	19.7657	19.5514	20.0594	19.7218	18.702	21.6325	20.4907	19.0976	16.6426	19.0789	18.0885	17.3039	18.5496	0	17.0177	17.7546	20.355	19.5104	19.8228
AT1G77000	AT1G77000.1;AT1G77000.2;AT1G77000.3;AT1G77000.4	RNI-like superfamily protein	A0A1P8AT24;O49286	SKP2B	39.8829	0	0	0	0	0	0	mixed_FP	te_TR	+	+	0	7	5	5	23.6	19.1823	0.5522	0.5522	0.93987	14.5291	1.46113	13	30	13	n.d.	19.5429	19.3065	19.2631	19.3228	0	0	0	0	20.7412	0	0	0	0	0	18.6301	16.4197	17.1113	0	0
AT1G78280	AT1G78280.1	transferases%2C transferring glycosyl groups	Q9M9E8	AT1G78280	108.436	TR	Jumonji	0	0	0	0	exall_FP	te_TR	+	+	+	39	39	39	45.7	22.8705	0.3874	0.3874	0.728565	18.4139	0.901375	30	30	30	n.d.	23.4655	23.5402	23.7822	22.771	23.1042	22.6949	22.5056	22.1596	24.0964	22.929	22.7909	23.1364	22.2657	22.1917	22.4605	23.2126	22.9147	22.4623	23.0497
AT1G80110	AT1G80110.1	phloem protein 2-B11	Q949S5	PP2-B11	28.9657	0	0	0	0	0	0	te_FP	mixed_TR	+	+	0	16	16	16	47.5	20.799	1.11385	1.11385	0.87461	18.724	0.622416	26	29	26	0.622739	21.9909	22.7317	23.5076	20.584	20.5916	18.8024	0	0	24.713	19.7632	19.793	16.0239	18.8346	20.3039	18.9402	21.2045	20.7551	20.8428	22.4866
AT1G80440	AT1G80440.1	Galactose oxidase/kelch repeat superfamily protein	Q9M8L2	AT1G80440	38.7882	0	0	0	0	0	0	mixed_FP	mixed_TR	+	+	0	3	3	3	12.7	18.661	0.1025	0.1025	1.32956	12.4078	0.397575	2	29	2	n.d.	0	0	0	0	0	0	0	0	0	0	0	0	0	0	0	0	0	0	0
AT1G80470	AT1G80470.1	F-box/RNI-like/FBD-like domains-containing protein	Q9M8L5	AT1G80470	52.9075	0	0	0	0	0	0	te_FP	te_TR	+	+	0	7	7	7	21.6	18.6488	1.0145	1.0145	3.10554	10.4272	1.3324	12	11	4	n.d.	18.4539	0	19.5537	0	0	15.2632	0	0	22.6011	0	0	17.2464	0	0	17.5247	0	18.8437	0	0
AT2G01620	AT2G01620.1	RNI-like superfamily protein	Q9ZU90	MEE11	32.9833	0	0	0	0	0	0	te_FP	te_TR	+	+	+	10	10	10	31.8	19.9368	1.32535	1.32535	0.70164	16.1666	0.825811	26	29	25	0.66802	21.4156	20.0064	18.9188	19.2411	18.2461	0	0	16.9904	20.6599	19.1534	21.0175	22.1175	21.4176	22.253	21.1503	20.0102	18.9021	18.6346	19.8673
AT2G02230	AT2G02230.1	phloem protein 2-B1	Q6NPT8	PP2-B1	37.1062	0	0	0	0	0	0	te_FP	te_TR	+	+	0	15	15	15	47.9	20.2915	0.744699	0.744699	0.51334	15.7656	1.12111	29	30	29	n.d.	20.1897	21.2426	21.0362	20.3482	20.5231	20.7589	20.9472	23.3102	20.8839	16.9683	18.6082	15.0366	19.2799	20.2915	19.1198	17.9472	20.9766	18.9219	20.2743
AT2G02250	AT2G02250.1	phloem protein 2-B2	Q9ZVR5	PP2-B2	34.9075	0	0	0	0	0	0	ge_FP	mixed_TR	+	+	0	7	5	5	26.5	16.9682	2.32215	2.32215	0.69509	15.8063	1.91578	6	10	4	n.d.	0	0	0	0	0	0	0	0	0	0	15.313	0	0	0	0	0	13.6464	0	0
AT2G02350	AT2G02350.1;AT2G02350.2	SKP1 interacting partner 3	Q9FV02	SKIP3	33.332	0	0	0	0	0	0	te_FP	te_TR	+	+	0	9	9	8	32.7	19.5405	0.93445	0.93445	0.42844	16.6661	1.26442	12	29	12	n.d.	0	20.3819	15.9128	0	0	0	0	0	0	17.5608	19.762	0	0	0	0	18.6301	0	20.499	19.9505
AT2G02360	AT2G02360.1	phloem protein 2-B10	Q9ZVQ6	PP2-B10	31.274	0	0	0	0	0	0	ge_FP	exall_TR	+	+	0	5	4	4	18.8	19.9715	1.2251	1.2251	0.744145	14.2872	0.35223	3	30	3	n.d.	0	0	0	0	0	0	0	0	0	0	0	0	0	0	0	18.7464	0	0	0
AT2G02870	AT2G02870.1;AT2G02870.2;AT2G02870.3	Galactose oxidase/kelch repeat superfamily protein	Q8L736	AT2G02870	51.6649	0	0	0	0	0	0	te_FP	exall_TR	+	+	+	22	22	19	52	19.4028	0.9207	0.9207	0.572695	14.0045	1.03081	26	30	26	n.d.	20.5494	20.4803	19.5353	18.4583	19.6155	22.2631	27.367	22.465	18.2427	18.5095	19.7992	17.4822	0	0	18.8224	18.6702	18.0342	18.9618	19.7005
AT2G04230	AT2G04230.1	FBD%2C F-box and Leucine Rich Repeat domains containing protein	Q6NKX3	AT2G04230	51.2764	0	0	0	0	0	0	te_FP	mixed_TR	+	+	0	19	19	18	50	21.4409	0.369499	0.369499	0.57932	17.5949	0.761971	29	29	29	n.d.	21.5931	21.5266	21.4729	21.4409	21.5167	22.0205	21.1376	21.4775	21.8565	19.9115	21.132	19.6253	21.0668	19.8201	20.819	21.1645	18.5608	21.6477	21.1117
AT2G16450	AT2G16450.1	F-box and associated interaction domains-containing protein	Q9SIV7	AT2G16450	49.548	0	0	0	0	0	0	mixed_FP	te_TR	+	+	+	10	9	7	25.3	20.2926	0.7342	0.7342	1.20077	18.759	1.78896	19	7	6	n.d.	21.0268	20.8938	0	20.1656	15.7325	20.214	20.5115	21.8757	19.3252	18.0651	17.6567	0	0	0	0	0	0	20.3883	20.7105
AT2G17020	AT2G17020.1;AT2G17020.2;AT2G17020.3	F-box/RNI-like superfamily protein	A0A1P8B1X8;A0A1P8B1Z8;Q9SDA8	AT2G17020	72.2358	0	0	0	0	0	0	te_FP	exall_TR	+	+	0	19	19	19	34.7	20.3255	0.6049	0.6049	0.194475	16.4165	0.598162	29	30	29	n.d.	18.3745	19.8852	19.7449	23.5132	20.1713	0	21.1144	22.3396	20.8357	19.6375	19.6961	20.071	20.2146	18.6982	19.721	20.2154	20.6056	18.5878	20.9304
AT2G17030	AT2G17030.1	F-box SKIP23-like protein (DUF295)	Q3EBZ2	AT2G17030	46.1981	0	0	0	0	0	0	exall_FP	te_TR	+	+	0	17	17	16	54.3	21.2884	0.568601	0.568601	0.343405	17.7509	0.571895	30	30	30	n.d.	21.8215	21.2405	21.7003	21.2049	19.9679	21.8924	21.4343	21.9044	23.1725	20.6365	19.8272	20.8159	19.0984	19.5819	19.4431	21.6084	21.2057	19.5807	21.535
AT2G17830	AT2G17830.1	F-box and associated interaction domains-containing protein	Q84X17	AT2G17830	45.984	0	0	0	0	0	0	te_FP	mixed_TR	+	+	0	14	14	10	40.4	17.807	1.311	1.311	0.324989	17.6001	1.04014	25	23	19	n.d.	15.163	17.7829	17.4578	19.6451	19.0258	19.1144	0	0	17.349	16.496	17.1065	17.8041	0	0	0	16.6532	19.3078	16.1404	19.3479
AT2G18910	AT2G18910.1	hydroxyproline-rich glycoprotein family protein	O64621	AT2G18910	14.3303	0	0	0	0	0	0	mixed_FP	mixed_TR	+	+	+	6	6	6	49.6	22.7326	0.564099	0.564099	0.4459	18.3899	0.661015	28	29	28	n.d.	20.9861	22.5764	21.8747	24.1343	25.0979	23.7737	19.9955	0	0	23.3771	22.35	22.4191	22.8813	21.8058	23.937	20.7075	22.458	24.6289	23.1958
AT2G21930	AT2G21930.1;AT2G21930.2	F-box associated ubiquitination effector family protein	Q9SJ06	AT2G21930	45.152	0	0	0	0	0	0	te_FP	te_TR	+	+	0	4	4	4	21	17.8107	0.218	0.218	1.04735	15.3479	1.08155	5	8	3	n.d.	0	0	0	0	0	0	0	0	0	0	0	0	0	0	0	0	0	0	0
AT2G21950	AT2G21950.1	SKP1 interacting partner 6	Q9SJ04	SKIP6	41.267	0	0	0	0	0	0	mixed_FP	exall_TR	+	+	0	7	7	7	22.6	18.087	0.990299	0.990299	0.24446	13.3661	1.0645	15	30	15	n.d.	0	15.2744	13.3531	17.1238	0	18.4869	0	0	0	0	0	0	17.4957	19.2976	0	0	16.2719	0	18.087
AT2G24250	AT2G24250.1;AT2G24250.2	LOW protein: F-box/kelch-repeat protein (DUF295)	Q9ZUH0	AT2G24250	42.3341	0	0	0	0	0	0	te_FP	mixed_TR	+	+	0	4	4	4	16.6	17.1118	1.0721	1.0721	0.33852	15.5266	1.10452	7	29	7	n.d.	0	16.0397	0	18.0429	16.5332	0	0	0	0	0	0	0	0	0	0	0	0	0	15.9225
AT2G24540	AT2G24540.1	Galactose oxidase/kelch repeat superfamily protein	Q8LAW2	AFR	41.2512	0	0	0	0	0	0	te_FP	te_TR	+	+	0	7	7	7	25.8	17.475	0.96235	0.96235	1.147	14.2763	1.01509	24	29	23	n.d.	17.8118	0	18.38	15.2928	14.9396	18.0896	17.5004	19.077	20.0473	15.1068	15.1444	16.1462	19.0711	16.564	16.7623	0	17.5372	18.4506	0
AT2G26860	AT2G26860.1;AT2G26860.2	FBD%2C F-box and Leucine Rich Repeat domains containing protein	Q84X02	AT2G26860	47.0205	0	0	0	0	0	0	mixed_FP	mixed_TR	+	+	0	5	5	5	21.5	18.3025	0.917	0.917	0.815865	16.6493	1.05389	11	28	11	n.d.	17.3737	0	18.5588	15.8646	0	0	0	0	0	0	0	0	0	0	0	0	0	19.4362	19.0259
AT2G39940	AT2G39940.1	RNI-like superfamily protein	O04197	COI1	67.6214	0	0	0	0	0	0	exall_FP	exall_TR	+	+	0	33	33	33	53.5	24.042	0.72605	0.72605	0.20127	19.618	0.458865	30	30	30	n.d.	24.1412	24.0373	23.137	22.8607	23.2803	22.1782	23.2895	22.7704	21.4949	24.4285	24.7987	25.7683	24.4166	23.9285	24.2534	24.8895	24.0466	23.4625	23.0273
AT2G40920	AT2G40920.1;AT2G40920.2	F-box and associated interaction domains-containing protein	F4IJ12;Q2V414	AT2G40920	49.9154	0	0	0	0	0	0	mixed_FP	te_TR	+	+	0	6	6	6	19.3	18.5503	0.5844	0.5844	0.355895	15.2652	0.711876	26	30	26	n.d.	18.0721	17.9844	17.9764	17.6499	19.034	18.5678	17.3083	0	0	20.0046	18.1563	18.3676	18.5327	18.1304	17.1891	20.1183	18.713	18.8057	19.4221
AT2G42620	AT2G42620.1	RNI-like superfamily protein	Q9SIM9	MAX2	77.366	0	0	0	0	0	0	te_FP	mixed_TR	+	+	+	31	31	31	47.8	21.3891	0.86025	0.86025	0.50102	17.3263	0.915838	30	29	29	n.d.	19.8441	23.8358	21.442	22.1311	21.6803	18.0538	18.607	19.3272	18.0892	20.1827	14.6721	20.6987	19.8593	20.5575	20.7945	21.522	21.4616	19.4843	22.278
AT2G42720	AT2G42720.1	FBD%2C F-box%2C Skp2-like and Leucine Rich Repeat domains containing protein	Q6DR13	AT2G42720	50.6989	0	0	0	0	0	0	te_FP	te_TR	+	+	0	11	11	11	35.4	18.7508	2.5308	2.5308	0.352	16.2355	1.69752	12	11	7	n.d.	17.3497	0	15.8125	13.2739	0	0	19.3911	0	0	0	0	21.0296	0	0	0	0	0	0	18.1197
AT2G44130	AT2G44130.1	Galactose oxidase/kelch repeat superfamily protein	O80582	AT2G44130	45.8573	0	0	0	0	0	0	mixed_FP	te_TR	+	+	0	6	6	6	21.3	20.9237	0.92855	0.92855	0.88881	16.0379	1.24459	24	30	24	n.d.	21.5623	22.225	20.722	19.7887	15.3219	22.7923	22.4253	22.2159	20.8907	16.966	20.9567	23.2193	21.6458	21.2064	15.8395	21.0889	19.5696	20.9712	20.2313
AT2G44630	AT2G44630.1	Galactose oxidase/kelch repeat superfamily protein	O80502	AT2G44630	42.6456	0	0	0	0	0	0	te_FP	mixed_TR	+	+	0	8	8	8	24.7	18.0365	0.595299	0.595299	0.435277	17.2383	0.795656	13	20	9	n.d.	0	0	0	0	14.7694	0	17.8744	0	0	18.6811	0	0	0	18.6318	0	19.7321	0	0	17.5275
AT2G44900	AT2G44900.1;AT2G44900.2	ARABIDILLO-1	O22161	ARABIDILLO-1	100.578	0	0	0	0	0	0	mixed_FP	te_TR	+	+	0	5	5	3	7.6	16.8545	1.2437	1.2437	0.317725	13.8486	1.0016	18	30	18	n.d.	17.1825	0	0	14.0916	14.8338	14.0421	0	0	0	17.2041	15.772	17.4909	16.6528	0	17.6779	0	18.3455	17.0561	0
AT2G47900	AT2G47900.1;AT2G47900.2;AT2G47900.3	tubby like protein 3	C0Z2Z7;Q8VY21	TLP3	45.354	TF	TUB	0	0	0	0	mixed_FP	exall_TR	+	+	+	11	11	10	31.5	20.4706	0.6672	0.6672	0.314995	15.5599	0.55028	27	30	27	n.d.	0	20.3547	18.6435	21.2061	20.9304	19.5367	17.327	18.8163	0	19.2494	20.4706	19.8248	18.4979	21.1378	18.7154	19.9038	20.8708	20.448	20.6255
AT3G03030	AT3G03030.1;AT3G03030.2	F-box/RNI-like superfamily protein	A0A1I9LNU1;Q9M8U4	AT3G03030	54.3594	0	0	0	0	0	0	te_FP	mixed_TR	+	+	0	16	14	13	44.9	17.5607	1.54865	1.54865	0.6721	15.9	2.46706	14	29	13	n.d.	0	0	0	17.1862	0	0	17.0085	0	15.4228	0	0	0	0	0	0	17.1187	18.1956	0	0
AT3G03040	AT3G03040.1	F-box/RNI-like superfamily protein	Q9LDJ9	AT3G03040	54.0222	0	0	0	0	0	0	te_FP	mixed_TR	+	+	0	22	22	21	44.9	21.8046	1.36295	1.36295	0.54256	18.3605	1.23257	30	29	29	n.d.	20.3059	22.555	24.2709	23.0267	21.4288	22.2196	17.7948	18.9672	24.1891	23.5885	20.954	19.9941	19.8915	19.3863	20.1941	22.2096	23.5338	22.4793	21.1131
AT3G06240	AT3G06240.1	F-box family protein	Q8GXC7	AT3G06240	48.5951	0	0	0	0	0	0	te_FP	te_TR	+	+	0	11	11	11	30.9	19.5607	0.8205	0.8205	0.476395	15.7479	0.964016	30	30	30	n.d.	19.1717	19.8184	20.1886	19.6514	19.8836	20.2086	20.5394	16.8425	22.1102	17.1659	16.619	18.7169	14.7479	18.2772	17.8813	17.494	18.9718	18.5091	20.6204
AT3G06380	AT3G06380.1;AT3G06380.2	tubby-like protein 9	A0A1I9LQ32;Q9SQU1	TLP9	42.2835	TF	TUB	0	0	0	0	mixed_FP	te_TR	+	+	0	6	3	3	19.5	21.0074	0.9932	0.9932	0.42308	16.0198	1.14111	17	30	17	n.d.	22.3346	20.4806	19.626	0	0	0	0	0	0	0	21.0074	22.4021	21.6942	21.8148	21.1265	16.1591	0	18.4729	21.5256
AT3G07550	AT3G07550.1;AT3G07550.2;AT3G07550.3	RNI-like superfamily protein	A0A1I9LMC6;Q9SRR1	AT3G07550	43.6488	0	0	0	0	0	0	te_FP	exall_TR	+	+	0	7	7	7	24.7	18.9563	0.607399	0.607399	0.44496	15.7038	0.754959	21	30	21	n.d.	18.763	18.8082	18.3581	19.0046	18.9788	0	0	0	0	21.0093	17.6451	16.8197	19.4296	0	20.4558	17.7397	0	18.0827	17.6966
AT3G12350	AT3G12350.1;AT3G12350.2	F-box family protein	C0Z295;Q84WW1	AT3G12350	47.7258	0	0	0	0	0	0	exall_FP	te_TR	+	+	+	16	16	16	45.3	19.6991	0.5263	0.5263	0.265265	15.0881	0.58554	30	30	30	n.d.	19.3122	19.5993	20.1532	19.036	19.1488	18.4184	20.1169	20.692	20.4142	19.8275	19.2056	18.4546	18.5659	18.1928	20.1888	20.2819	19.797	18.1552	19.44
AT3G13820	AT3G13820.1	F-box and associated interaction domains-containing protein	Q9LRW6	AT3G13820	47.593	0	0	0	0	0	0	te_FP	mixed_TR	+	+	0	12	12	12	37.3	19.9828	1.3696	1.3696	1.14147	19.0038	0.743269	23	3	3	n.d.	20.5017	19.9828	22.5714	19.5784	21.2129	0	18.6132	0	17.3835	18.4132	0	21.7874	21.0479	0	0	21.1338	18.1209	22.2586	19.3603
AT3G16580	AT3G16580.1	F-box and associated interaction domains-containing protein	Q9LUS6	AT3G16580	44.3857	0	0	0	0	0	0	te_FP	mixed_TR	+	+	0	4	4	4	16.2	18.7208	0.483801	0.483801	0.7988	16.2677	0.684978	15	4	2	n.d.	18.237	19.7358	17.8703	19.5581	19.4365	18.2661	19.7955	0	0	0	0	0	0	0	0	0	18.5867	24.4937	18.754
AT3G16740	AT3G16740.1	F-box and associated interaction domains-containing protein	Q9LUQ9	AT3G16740	45.5187	0	0	0	0	0	0	te_FP	te_TR	+	+	0	11	11	10	35.8	18.0753	1.7509	1.7509	0.339415	13.981	1.53131	24	30	24	n.d.	17.3038	18.3398	18.6033	19.2985	15.329	14.1182	0	0	18.986	13.8348	18.0036	0	0	15.2255	14.4562	20.0329	18.3825	15.7117	0
AT3G17280	AT3G17280.1;AT3G17280.2	F-box and associated interaction domains-containing protein	Q9LUU3	AT3G17280	43.9161	0	0	0	0	0	0	mixed_FP	mixed_TR	+	+	0	3	3	2	8.3	18.0571	0.7837	0.7837	0.51428	15.5871	0.77977	4	28	4	n.d.	0	0	0	0	0	0	0	0	0	0	0	0	0	0	0	0	0	0	0
AT3G18910	AT3G18910.1	EIN2 targeting protein2	Q9LJ74	ETP2	44.5911	0	0	0	0	0	0	mixed_FP	mixed_TR	+	+	0	6	6	6	20.1	17.1615	1.0988	1.0988	0.57428	14.318	1.16577	13	29	13	n.d.	0	0	0	15.9338	15.2788	0	0	0	0	0	0	0	0	0	19.4932	0	16.5178	14.955	0
AT3G18980	AT3G18980.1;AT3G18980.2	EIN2 targeting protein1	Q9LJ68	ETP1	47.8561	0	0	0	0	0	0	mixed_FP	exall_TR	+	+	0	8	8	8	23.1	17.7361	0.790401	0.790401	0.37947	13.4055	0.94616	20	30	20	n.d.	0	17.4161	19.3388	18.8481	17.7188	18.2477	0	0	17.7136	0	15.5259	15.7915	0	0	17.4305	0	17.7534	0	18.5412
AT3G22650	AT3G22650.1;AT3G22650.2	F-box and associated interaction domains-containing protein	Q9LUJ6	CEG	44.5758	0	0	0	0	0	0	te_FP	te_TR	+	+	0	16	16	16	54	19.6544	0.9699	0.9699	1.00631	19.39	0.905582	23	5	5	n.d.	20.1552	21.9572	24.6921	19.2098	16.6756	20.1909	20.4662	20.6243	27.0518	0	18.7231	16.9871	19.6544	17.1622	0	20.3275	0	19.5023	22.1768
AT3G24760	AT3G24760.1;AT3G24760.2	Galactose oxidase/kelch repeat superfamily protein	Q3EB08	AT3G24760	42.6451	0	0	0	0	0	0	te_FP	te_TR	+	+	0	8	8	8	25.3	18.9478	1.1515	1.1515	0.424255	15.2988	0.696939	14	30	14	n.d.	0	0	21.2968	0	18.409	0	0	0	24.1777	17.8695	19.6597	0	0	0	0	17.7231	20.4274	0	0
AT3G26010	AT3G26010.1	Galactose oxidase/kelch repeat superfamily protein	Q9LU90	AT3G26010	47.3114	0	0	0	0	0	0	te_FP	mixed_TR	+	+	0	8	8	8	23.7	20.3584	0.8246	0.8246	0.95192	17.9022	1.10608	12	5	3	n.d.	20.519	0	0	0	0	0	19.6481	22.9478	0	0	0	18.4292	20.8066	0	19.101	0	0	0	0
AT3G26810	AT3G26810.1	auxin signaling F-box 2	Q9LW29	AFB2	64.5631	0	0	0	0	0	0	mixed_FP	exall_TR	+	+	0	15	9	9	32.5	20.6592	1.0715	1.0715	0.388785	16.508	0.791121	29	30	29	n.d.	20.1536	20.3813	19.5727	21.3249	20.483	20.3084	0	18.1093	20.2957	19.8209	18.9138	21.73	22.4446	22.0509	22.6994	19.9929	22.2895	19.7338	19.9166
AT3G47030	AT3G47030.1	F-box and associated interaction domains-containing protein	Q9SD70	AT3G47030	47.279	0	0	0	0	0	0	mixed_FP	te_TR	+	+	0	5	5	5	12.6	18.0978	1.17625	1.17625	1.53504	15.9273	1.12128	16	9	5	n.d.	0	20.5787	18.7025	0	0	0	0	0	0	17.3729	18.0437	19.6796	0	0	0	17.1514	0	0	13.7246
AT3G48880	AT3G48880.1;AT3G48880.2;AT3G48880.3	RNI-like superfamily protein	Q9M2Z5	AT3G48880	36.0387	0	0	0	0	0	0	mixed_FP	te_TR	+	+	0	10	10	10	26.5	19.2943	1.6718	1.6718	0.465635	14.4225	1.50758	23	30	23	n.d.	21.5185	20.6037	19.2943	20.9661	17.2285	0	0	0	17.2229	18.4986	0	0	0	16.7643	18.3954	15.5255	19.7852	17.7577	20.3381
AT3G52030	AT3G52030.1;AT3G52030.2	F-box family protein with WD40/YVTN repeat doamin	F4J5P7;Q9SV01	AT3G52030	50.933	0	0	0	0	0	0	te_FP	exall_TR	+	+	+	10	10	10	28.6	19.6686	0.73775	0.73775	0.23122	15.1322	0.94658	28	30	28	n.d.	19.0601	17.8184	20.4765	20.8861	20.8851	20.1535	0	23.2612	19.7969	18.4247	19.3332	17.7336	18.9604	17.6248	19.2348	20.3674	18.9159	20.1007	20.3914
AT3G52680	AT3G52680.1;AT3G52680.2	F-box/RNI-like/FBD-like domains-containing protein	A0A2H1ZEJ9;Q9LXJ6	AT3G52680	52.2222	0	0	0	0	0	0	te_FP	mixed_TR	+	+	0	6	6	6	19.7	17.2161	0.5676	0.5676	0.29298	16.4204	0.57646	3	29	2	n.d.	0	0	0	0	0	0	0	0	16.6485	0	0	0	0	0	0	0	0	0	0
AT3G53000	AT3G53000.1	phloem protein 2-A15	Q9LF92	PP2-A15	34.175	0	0	0	0	0	0	exall_FP	te_TR	+	+	0	8	8	8	35.3	20.1051	0.53	0.53	0.370625	16.8177	0.641479	30	30	30	n.d.	19.7988	20.1384	21.0269	19.9481	20.077	19.5078	22.0814	21.5249	22.0144	19.4392	19.8779	19.0705	20.016	19.8348	19.8977	19.5399	20.8395	19.6371	19.7323
AT3G54460	AT3G54460.1;AT3G54460.2	SNF2 domain-containing protein / helicase domain-containing protein / F-box family protein	A0A1I9LN96;Q9M1I1	AT3G54460	155.313	TR	SNF2	0	0	0	nucleus	mixed_FP	te_TR	+	+	+	46	46	46	43.8	19.5369	1.2396	1.2396	0.23297	16.3634	1.48223	29	30	29	n.d.	19.9863	17.8384	19.0522	21.277	21.1103	16.4982	15.3726	0	20.7765	18.1322	17.7122	16.7098	19.8743	20.1786	19.059	20.9719	20.2154	19.5369	20.7109
AT3G54480	AT3G54480.1;AT3G54480.2;AT3G54480.3;AT3G54480.4;AT3G54480.5;AT3G54480.6;AT3G54480.7	SKP1/ASK-interacting protein 5	A0A178V842;A0A1I9LNL7;F4JCX6;Q94FT2	SKIP5	30.5368	0	0	0	0	0	0	te_FP	exall_TR	+	+	0	10	10	10	40.5	20.0071	0.80525	0.80525	0.309235	14.403	0.85847	26	30	26	n.d.	20.2191	19.9699	21.3804	21.4726	18.4638	19.1109	0	0	19.9336	17.7367	19.2566	0	20.0443	17.7105	16.3795	20.4499	19.1471	0	19.8265
AT3G54650	AT3G54650.1	RNI-like superfamily protein	Q8W104	FBL17	64.7271	0	0	0	0	0	0	mixed_FP	exall_TR	+	+	+	6	6	6	10.3	19.3859	0.91665	0.91665	0.637735	14.5342	1.22865	6	30	6	n.d.	0	0	0	0	0	0	0	0	0	19.0406	0	0	0	0	0	0	18.2779	0	0
AT3G57580	AT3G57580.1	F-box and associated interaction domains-containing protein	Q6ICX6	AT3G57580	46.6717	0	0	0	0	0	0	te_FP	mixed_TR	+	+	0	9	9	9	21.6	20.4159	1.47295	1.47295	0.508574	18.2689	1.42521	22	29	21	n.d.	20.4111	20.4208	19.8893	20.4592	15.6069	21.8772	0	20.3397	25.3312	22.7341	0	24.3015	0	0	18.9313	21.1781	18.6847	18.8636	15.6118
AT3G57590	AT3G57590.1;AT3G57590.2	F-box and associated interaction domains-containing protein	A0A1I9LPQ0	AT3G57590	46.3069	0	0	0	0	0	0	te_FP	exall_TR	+	+	0	13	13	13	36.4	17.8353	1.5861	1.5861	0.516325	15.3866	1.19838	20	30	20	n.d.	16.5189	15.7263	0	19.9684	18.676	16.3715	0	0	0	13.9495	0	0	14.404	0	0	0	18.4781	15.7226	18.9275
AT3G58530	AT3G58530.1	RNI-like superfamily protein	Q8LB33	AT3G58530	39.7076	0	0	0	0	0	0	te_FP	mixed_TR	+	+	0	19	19	19	55.8	22.5351	0.59965	0.59965	0.47389	18.94	0.352081	30	29	29	n.d.	23.3909	22.8056	22.3815	22.9584	22.2836	20.2073	19.3942	19.6637	21.3393	22.8474	23.4653	22.2269	22.0453	22.9457	22.4329	23.8849	23.2446	22.3219	21.6011
AT3G58980	AT3G58980.1	F-box family protein	P0C2G1	AT3G58980	67.9386	0	0	0	0	0	0	te_FP	te_TR	+	+	0	4	4	4	7.7	15.4092	0.468699	0.468699	0.65833	14.2487	0.16373	6	27	6	n.d.	0	0	0	14.3158	0	19.5727	0	0	0	0	0	0	0	0	0	0	0	0	0
AT3G59190	AT3G59190.1;AT3G59190.2	F-box/RNI-like superfamily protein	A0A1I9LSN3;Q1PED9	AT3G59190	58.9877	0	0	0	0	0	0	te_FP	mixed_TR	+	+	0	10	10	10	27	17.9578	1.741	1.741	1.45084	16.7623	0.633602	5	4	3	n.d.	0	0	0	0	0	0	0	0	0	0	0	0	17.9578	0	0	0	15.0249	0	0
AT3G59200	AT3G59200.1;AT3G59200.2	F-box/RNI-like superfamily protein	A0A1I9LTT4;Q9LX51	AT3G59200	58.9609	0	0	0	0	0	0	te_FP	te_TR	+	+	0	20	20	19	52.3	18.9593	0.916451	0.916451	0.40065	18.8802	0.507158	22	8	5	n.d.	19.364	18.7607	18.9211	18.9974	17.9496	0	0	0	15.8617	17.5512	20.0536	18.0567	19.6023	20.9125	19.6159	16.8932	0	0	18.437
AT3G59210	AT3G59210.1;AT3G59210.2;AT3G59210.3;AT3G59210.4;AT3G59210.5	F-box/RNI-like superfamily protein	Q8GW80	AT3G59210	54.3196	0	0	0	0	0	0	mixed_FP	mixed_TR	+	+	0	3	3	3	9.1	20.2718	0.576199	0.576199	0.90616	15.7545	0.350319	5	29	5	n.d.	0	0	0	0	0	0	0	0	0	0	0	0	0	0	0	0	17.4024	0	0
AT3G60350	AT3G60350.1;AT3G60350.2	ARABIDILLO-2	Q9M224	ARABIDILLO-2	100.682	0	0	0	0	0	0	mixed_FP	te_TR	+	+	0	5	3	3	6.8	15.1225	0.685999	0.685999	0.277795	11.0401	1.08334	4	30	4	n.d.	0	0	0	0	0	0	0	0	0	16.3961	15.2208	0	0	0	0	0	0	0	0
AT3G61350	AT3G61350.1;AT3G61350.2	SKP1 interacting partner 4	Q9M2C9	SKIP4	40.0915	0	0	0	0	0	0	mixed_FP	mixed_TR	+	+	0	14	14	14	53.9	20.4626	0.5227	0.5227	0.41908	17.6992	0.557409	26	29	25	n.d.	19.7714	20.5269	20.173	20.5945	20.6303	18.461	19.8735	0	21.4305	19.9422	20.8353	0	19.9087	21.1941	0	20.5683	20.0439	19.8952	20.3983
AT3G61590	AT3G61590.1;AT3G61590.2;AT3G61590.3;AT3G61590.4	Galactose oxidase/kelch repeat superfamily protein	A0A1I9LRL3;A0A1I9LRL4;Q9M310	HWS	51.1973	0	0	0	0	0	0	mixed_FP	te_TR	+	+	+	10	10	10	28.5	20.1628	0.839601	0.839601	0.87512	16.9425	0.533586	24	29	24	n.d.	19.1261	21.0419	20.8294	20.0659	19.5118	17.0516	0	0	22.4821	21.1584	20.6324	18.7964	0	0	0	21.9217	20.3742	20.0816	20.1472
AT3G62230	AT3G62230.1	F-box family protein	Q9M1Q1	DAF1	53.1083	0	0	0	0	0	0	te_FP	te_TR	+	+	0	5	5	5	12.8	17.8173	1.2663	1.2663	3.43456	12.6918	1.22523	15	11	5	n.d.	0	19.1643	0	18.8822	18.7197	16.1788	0	0	0	16.551	16.4571	0	17.7571	0	0	0	19.72	0	0
AT3G62980	AT3G62980.1	F-box/RNI-like superfamily protein	Q570C0	TIR1	66.755	0	0	0	0	0	0	exall_FP	exall_TR	+	+	0	17	17	17	40.2	21.0587	0.74555	0.74555	0.432945	16.0163	0.575019	30	30	30	n.d.	20.3366	21.8065	19.3435	21.3219	21.0406	16.1456	22.1462	19.7117	20.2079	19.7658	19.8543	21.8328	20.8485	20.6714	21.8019	19.7034	21.0767	21.2373	21.1844
AT3G63220	AT3G63220.1;AT3G63220.2;AT3G63220.3	Galactose oxidase/kelch repeat superfamily protein	Q9M1W7	AT3G63220	38.9546	0	0	0	0	0	0	te_FP	te_TR	+	+	0	10	10	10	43.8	19.8674	1.0943	1.0943	0.300695	16.775	1.13261	25	30	25	n.d.	19.6729	19.8119	20.7073	19.8037	16.6868	0	0	0	21.2578	13.564	18.7731	18.2786	20.161	20.9714	20.1166	18.7356	19.8674	19.3242	20.6172
AT4G02440	AT4G02440.1	F-box family protein	Q8LEA8	EID1	37.3743	0	0	0	0	0	0	te_FP	exall_TR	+	+	0	5	5	5	26.8	19.8915	1.0147	1.0147	0.32361	15.0776	1.2328	28	30	28	n.d.	17.5379	20.9282	17.7227	21.82	20.9009	18.8723	19.2191	0	0	20.0751	19.6453	19.445	19.2349	18.8813	20.635	19.7313	20.2236	19.5443	21.0293
AT4G02740	AT4G02740.1;AT4G02740.2	F-box/RNI-like superfamily protein	A0A1P8B8P5;Q0WRC9	AT4G02740	57.9461	0	0	0	0	0	0	te_FP	te_TR	+	+	0	21	21	20	59.1	19.5761	0.75375	0.75375	0.450295	14.7857	0.58521	30	30	30	n.d.	20.3049	20.3757	20.7072	21.026	20.1507	17.4684	19.3689	19.5289	22.7086	18.7872	18.1906	18.9603	18.5561	18.5825	18.7974	19.7563	19.9334	19.3313	20.9137
AT4G02760	AT4G02760.1;AT4G02760.2;AT4G02760.3;AT4G02760.4;AT4G02760.5;AT4G02760.6;AT4G02760.7;AT4G02760.8;AT4G02760.9	RNI-like superfamily protein	A0A1P8B8H9;F4JHU9;Q9SY03	AT4G02760	60.253	0	0	0	0	0	0	te_FP	te_TR	+	+	0	14	13	13	37.8	18.9205	1.3465	1.3465	0.45276	15.9625	1.80014	27	30	27	n.d.	18.9205	19.0319	22.0201	22.415	21.9063	18.2975	0	16.7077	18.6925	19.0627	18.0973	18.4425	21.134	18.4435	20.267	20.1346	16.8645	21.8078	22.5146
AT4G03030	AT4G03030.1	Galactose oxidase/kelch repeat superfamily protein	Q0V7S6	AT4G03030	49.9382	0	0	0	0	0	0	mixed_FP	te_TR	+	+	0	6	6	6	19.5	18.4026	1.0004	1.0004	0.9977	13.2435	1.01845	25	30	25	n.d.	19.8033	19.2686	19.1494	17.4022	16.0528	16.6862	0	0	17.3585	17.6879	15.7935	16.5817	0	0	16.045	18.895	18.4026	17.0457	19.0023
AT4G03190	AT4G03190.1	GRR1-like protein 1	Q9ZR12	GRH1	65.6058	0	0	0	0	0	0	exall_FP	mixed_TR	+	+	+	30	30	30	56.4	25.4012	1.01325	1.01325	0.966165	21.1297	0.547204	30	28	28	n.d.	25.8643	26.8958	25.4113	26.0323	26.5783	22.0839	21.0986	21.5068	20.9811	25.4328	25.4909	23.6965	24.4462	23.2663	25.8284	21.8746	26.5571	26.453	25.8955
AT4G05460	AT4G05460.1	RNI-like superfamily protein	Q9M0U9	AT4G05460	34.1364	0	0	0	0	0	0	mixed_FP	ge_TR	+	+	0	1	1	1	5	17.6424	0.823599	0.823599	0.23265	14.7132	0.79902	10	30	10	n.d.	0	0	0	16.9134	0	0	0	0	0	0	0	19.8791	0	0	0	0	0	16.784	17.6076
AT4G07400	AT4G07400.1	VIER F-box protein 3	Q9S9X4	VFB3	60.9662	0	0	0	0	0	0	te_FP	mixed_TR	+	+	+	6	6	6	11.6	19.3004	1.0772	1.0772	0.547081	18.1537	1.38706	15	26	14	n.d.	18.5591	19.6492	22.4123	18.4936	19.5324	0	0	20.8139	0	0	0	0	0	20.6594	0	0	0	0	17.1952
AT4G08980	AT4G08980.1;AT4G08980.2;AT4G08980.3;AT4G08980.4;AT4G08980.5	F-BOX WITH WD-40 2	Q9ZPE4	FBW2	36.4587	0	0	0	0	0	0	mixed_FP	mixed_TR	+	+	0	3	3	3	12	17.8126	1.4549	1.4549	0.37471	11.286	1.10692	6	29	6	n.d.	0	0	0	16.874	0	0	0	0	0	0	0	0	0	0	0	0	0	0	15.0159
AT4G10930	AT4G10930.1;AT4G10930.2	RING/U-box protein	A0A1P8B7Y2;A0A2H1ZEM1	AT4G10930	130.399	TR	PHD	0	0	0	0	te_FP	te_TR	+	+	+	48	48	47	48.4	20.1881	0.7846	0.7846	0.46896	16.1526	0.965721	30	30	30	n.d.	20.1673	20.209	18.374	22.1484	20.9416	19.9301	18.6071	15.1352	20.5823	20.4149	20.0153	19.9554	19.3158	19.3025	19.3656	20.4152	20.848	20.2705	20.8943
AT4G12560	AT4G12560.1;AT4G12560.2;AT4G12560.3	F-box and associated interaction domains-containing protein	Q9SU30	CPR1	47.2284	0	0	0	0	0	0	te_FP	exall_TR	+	+	0	15	15	15	49.4	20.5656	1.131	1.131	0.378735	15.427	1.1102	29	30	29	n.d.	21.691	21.6152	21.6596	21.245	20.5656	19.9335	16.9668	20.4073	0	19.0907	20.7958	21.0454	18.2478	16.6592	22.8161	18.514	20.3253	21.4915	21.9137
AT4G13980	AT4G13980.1	winged-helix DNA-binding transcription factor family protein	Q94BZ5	AT-HSFA5	52.3231	TF	HSF	0	0	0	nucleus	exall_FP	te_TR	+	+	+	24	24	22	61.2	21.8034	0.66415	0.66415	0.249535	17.8753	0.69743	30	30	30	n.d.	21.4656	21.9561	20.2393	21.2453	20.8135	20.1421	18.9392	22.402	18.4305	21.8344	22.2822	21.9931	20.1833	22.3361	20.8265	22.6194	21.5768	21.0737	21.8519
AT4G14090	AT4G14090.1	UDP-Glycosyltransferase superfamily protein	Q0WW21	AT4G14090	50.6707	0	0	0	0	0	0	te_FP	te_TR	+	+	0	24	24	24	55.5	21.0484	1.5139	1.5139	0.66303	21.0274	1.69753	29	18	18	n.d.	19.5345	18.97	19.3124	24.299	25.6063	0	23.8827	20.7407	20.2287	24.3031	21.2279	21.9345	20.8888	22.2206	26.6082	29.4404	26.3597	19.7172	22.0521
AT4G18380	AT4G18380.1;AT4G18380.2	F-box family protein	O49508	AT4G18380	41.1353	0	0	0	0	0	0	mixed_FP	te_TR	+	+	0	8	8	4	36.3	18.3724	1.0763	1.0763	0.521915	14.6452	1.2591	16	30	16	n.d.	0	0	16.9265	19.2091	19.0496	16.5421	0	0	19.9716	0	0	0	0	0	17.4232	0	20.1231	0	17.2138
AT4G22390	AT4G22390.1;AT4G22390.2	F-box associated ubiquitination effector family protein	A0A1P8B5B5;Q9SUY0	AT4G22390	46.1588	0	0	0	0	0	0	mixed_FP	mixed_TR	+	+	0	8	8	8	25.7	21.0808	1.7005	1.7005	1.32648	17.5967	0.758645	11	17	10	n.d.	0	0	0	22.7813	21.0808	18.1861	0	0	0	16.9877	19.6687	0	0	0	0	0	0	18.5086	21.2327
AT4G24210	AT4G24210.1	F-box family protein	Q9STX3	SLY1	17.444	0	0	0	0	0	0	mixed_FP	mixed_TR	+	+	+	3	3	3	24.5	18.9152	0.86305	0.86305	0.34958	14.0939	1.00505	4	29	4	n.d.	0	18.4081	0	0	0	0	0	0	0	0	0	0	0	0	0	0	0	0	0
AT4G24390	AT4G24390.1;AT4G24390.2	RNI-like superfamily protein	Q8RWQ8	AFB4	69.4548	0	0	0	0	0	0	exall_FP	exall_TR	+	+	0	16	15	15	30.8	21.1515	0.47	0.47	0.232205	18.3398	0.549465	30	30	30	n.d.	20.8062	22.0185	21.6553	22.0855	21.6224	20.7123	17.7551	20.627	16.9634	20.8705	21.3234	20.8062	21.1217	20.8461	21.3894	19.3561	21.936	21.3413	21.0398
AT4G27050	AT4G27050.1;AT4G27050.2;AT4G27050.3;AT4G27050.4;AT4G27050.5	F-box/RNI-like superfamily protein	Q9SZ44	AT4G27050	51.2673	0	0	0	0	0	0	te_FP	exall_TR	+	+	0	4	4	4	9.5	15.6111	0.977	0.977	0.342635	12.2829	0.909451	11	30	11	n.d.	0	0	0	15.6111	17.2775	0	0	0	0	0	0	0	0	0	0	15.3111	15.5446	0	0
AT4G30640	AT4G30640.1	RNI-like superfamily protein	Q9M096	AT4G30640	34.2823	0	0	0	0	0	0	te_FP	mixed_TR	+	+	0	7	7	7	24.9	18.1362	1.69635	1.69635	1.18328	15.6777	1.19492	12	7	6	n.d.	0	0	0	0	0	18.1945	0	0	0	20.7288	0	18.078	16.0953	16.5379	15.3331	17.5788	19.7012	0	0
AT4G33210	AT4G33210.1	F-box family protein	Q9SMY8	SLOMO	108.827	0	0	0	0	0	0	te_FP	te_TR	+	+	+	23	23	23	31.4	19.9037	0.81805	0.81805	0.364145	15.2533	1.20515	30	30	30	n.d.	19.3097	20.0675	19.7862	22.6111	20.4409	19.1893	16.5522	18.4451	19.7658	17.8483	19.1465	16.7549	21.7724	21.5659	21.8187	19.425	19.2468	20.687	20.4639
AT4G35740	AT4G35740.1;AT4G35740.2	DEAD/DEAH box RNA helicase family protein	Q9FT72	RecQl3	79.8939	0	0	0	0	0	0	te_FP	te_TR	+	+	0	24	24	24	44.2	17.7076	1.0897	1.0897	0.245795	14.9031	1.00583	25	30	25	n.d.	15.9756	17.6266	16.3814	18.6875	18.9917	20.8755	0	16.9362	18.2822	14.3953	16.738	0	0	0	16.6179	15.6687	18.191	18.1134	20.0391
AT4G38940	AT4G38940.1	Galactose oxidase/kelch repeat superfamily protein	Q9SVJ9	AT4G38940	42.0451	0	0	0	0	0	0	te_FP	te_TR	+	+	0	5	5	5	19.7	18.021	0.78595	0.78595	0.690555	14.3182	1.30137	12	30	12	n.d.	0	0	0	0	18.2084	17.3078	21.3581	17.8345	18.5163	0	17.1624	0	0	0	0	15.1206	22.351	0	0
AT4G39240	AT4G39240.1	Galactose oxidase/kelch repeat superfamily protein	Q9T031	AT4G39240	42.0224	0	0	0	0	0	0	mixed_FP	exall_TR	+	+	0	4	4	4	13.3	19.0565	0.9167	0.9167	0.24234	14.4726	0.88864	21	30	21	n.d.	18.7793	18.3489	19.3566	15.388	20.5563	0	0	0	20.9969	15.8351	0	18.4609	21.0745	0	0	18.9839	21.2939	19.0565	0
AT4G39550	AT4G39550.1	Galactose oxidase/kelch repeat superfamily protein	Q9SVA3	AT4G39550	44.2405	0	0	0	0	0	0	mixed_FP	mixed_TR	+	+	0	6	6	4	21.7	17.8055	0.4806	0.4806	0.66511	15.5459	0.543095	12	26	12	n.d.	0	0	0	18.1776	17.2164	0	0	0	0	14.0543	0	0	17.5138	0	0	17.5896	0	0	17.846
AT4G39590	AT4G39590.1	Galactose oxidase/kelch repeat superfamily protein	Q1PE10	AT4G39590	45.7147	0	0	0	0	0	0	mixed_FP	te_TR	+	+	0	3	3	3	9.7	17.8901	0.894	0.894	0.80884	14.806	1.13856	10	5	3	n.d.	0	0	0	16.0406	0	17.1844	0	0	17.5748	19.2571	0	0	0	20.4163	17.8394	0	17.2154	0	0
AT5G03970	AT5G03970.1;AT5G03970.2	F-box associated ubiquitination effector family protein	F4KI34;Q94A64	AT5G03970	47.9183	0	0	0	0	0	0	te_FP	exall_TR	+	+	0	17	17	17	40.9	18.9139	1.37385	1.37385	0.610995	15.4316	1.4355	26	30	26	n.d.	17.6716	18.0649	17.5859	21.1929	19.0343	19.5209	0	16.7182	0	18.7935	16.9075	19.863	17.5211	18.6112	0	17.4959	18.0779	17.4784	20.7485
AT5G06550	AT5G06550.1	transferring glycosyl group transferase	Q67XX3	AT5G06550	57.3832	TR	Jumonji	0	0	0	0	te_FP	te_TR	+	+	0	25	25	24	52	20.9381	1.6392	1.6392	1.18229	18.8367	1.33249	30	28	28	0.677297	19.3932	18.8451	20.997	22.6716	22.3329	19.9491	19.3945	20.1265	20.134	20.7783	18.6604	16.1872	20.8791	15.1724	20.5426	20.1977	23.961	21.4835	21.8911
AT5G07670	AT5G07670.1	RNI-like superfamily protein	Q8VYT5	AT5G07670	52.9586	0	0	0	0	0	0	mixed_FP	exall_TR	+	+	+	8	8	8	19.7	18.264	0.581699	0.581699	0.410725	15.6388	0.82502	17	30	17	n.d.	0	0	0	18.264	18.2442	0	0	0	0	0	0	17.7357	18.7612	17.8377	0	17.6308	16.6349	18.671	18.0597
AT5G15440	AT5G15440.1	EID1-like 1	Q9LF38	EDL1	33.0735	0	0	0	0	0	0	mixed_FP	mixed_TR	+	+	+	8	8	7	29.4	20.4035	0.86355	0.86355	0.24355	16.4062	0.943769	24	29	23	n.d.	18.8962	21.4669	19.6867	21.4402	19.8609	0	0	0	21.2256	20.4576	19.5534	17.1924	19.5847	20.3494	20.1698	20.1362	0	18.4586	21.2232
AT5G18680	AT5G18680.1;AT5G18680.2	tubby like protein 11	A0A1P8B9V1;Q6NPQ1	TLP11	43.0231	TF	TUB	0	0	0	0	mixed_FP	mixed_TR	+	+	0	8	6	5	25.4	20.6704	1.2396	1.2396	0.55513	15.3533	1.3676	27	29	27	n.d.	18.9433	18.8237	21.4818	21.91	21.4974	17.9993	0	0	0	21.6487	21.9161	19.9834	22.3332	21.638	18.7926	21.6425	21.2847	21.8513	18.6524
AT5G18770	AT5G18770.1;AT5G18770.2	F-box/FBD-like domains containing protein	A0A1P8BDB9;Q93ZK9	AT5G18770	55.682	0	0	0	0	0	0	te_FP	exall_TR	+	+	0	7	7	7	21.2	17.503	0.713301	0.713301	0.638275	15.4603	1.25253	10	30	10	n.d.	0	0	0	0	0	0	16.9784	0	0	0	0	0	16.5558	0	0	16.8294	0	0	0
AT5G21040	AT5G21040.1;AT5G21040.2;AT5G21040.3	F-box protein 2	Q94AD8	FBX2	60.5165	0	0	0	0	0	0	mixed_FP	exall_TR	+	+	0	9	9	9	23.6	19.245	0.948399	0.948399	0.349705	14.749	1.05937	19	30	19	n.d.	0	0	0	17.4201	19.0907	0	0	0	0	0	18.2941	20.5095	20.0985	20.7806	19.8181	0	14.4823	14.9933	16.2833
AT5G22730	AT5G22730.1;AT5G22730.2;AT5G22730.3	F-box/RNI-like/FBD-like domains-containing protein	A0A1P8BCX4;Q9FNI8	AT5G22730	53.6149	0	0	0	0	0	0	mixed_FP	exall_TR	+	+	0	9	9	9	18.7	17.8357	1.1028	1.1028	0.357045	15.5699	0.8941	19	30	19	n.d.	19.1595	15.201	16.2715	18.0508	16.7329	0	0	0	0	18.211	0	0	19.4785	18.3996	17.4071	0	15.3063	0	17.4346
AT5G27750	AT5G27750.1;AT5G27750.2	F-box/FBD-like domains containing protein	A0A1P8BHF1;Q0V7P8	AT5G27750	53.0044	0	0	0	0	0	0	te_FP	te_TR	+	+	0	11	11	11	31.2	17.5803	1.0399	1.0399	0.3954	15.1795	1.0404	19	30	19	n.d.	0	0	0	17.9679	17.1402	0	0	0	0	17.4742	17.1348	18.9449	18.8679	17.5803	15.8992	16.9577	18.2216	14.9893	0
AT5G39450	AT5G39450.1	F-box family protein	Q8RWD6	AT5G39450	65.1321	0	0	0	0	0	0	te_FP	mixed_TR	+	+	0	7	7	7	13	16.7245	1.0544	1.0544	0.405655	14.2954	0.85692	21	26	21	n.d.	14.8418	0	0	18.3462	16.7245	0	0	0	0	16.4171	0	16.4846	15.8389	17.1602	0	18.4645	17.7363	15.3061	16.8252
AT5G42350	AT5G42350.1	Galactose oxidase/kelch repeat superfamily protein	Q9FII2	AT5G42350	64.6845	0	0	0	0	0	0	te_FP	exall_TR	+	+	0	9	3	3	18.7	14.2205	0.60645	0.60645	0.31527	10.8688	0.784835	8	30	8	n.d.	0	0	0	14.0602	13.2704	0	0	0	0	0	0	0	0	0	0	0	0	12.9914	14.3808
AT5G42360	AT5G42360.1	Galactose oxidase/kelch repeat superfamily protein	Q9FII1	AT5G42360	64.8096	0	0	0	0	0	0	te_FP	te_TR	+	+	0	10	10	4	21.3	16.8752	1.0915	1.0915	0.18064	13.1461	1.14967	21	30	21	n.d.	17.9755	15.4983	16.95	21.0268	17.4856	0	0	0	0	0	16.2822	18.5003	0	14.4291	15.2082	13.7257	16.8752	15.1499	17.4897
AT5G44490	AT5G44490.1;AT5G44490.2	FBD%2C F-box%2C Skp2-like and Leucine Rich Repeat domains containing protein	A0A1P8BCZ8;Q9FI16	AT5G44490	54.8266	0	0	0	0	0	0	mixed_FP	mixed_TR	+	+	0	2	2	2	4.3	18.4127	0.424501	0.424501	0.562886	16.7036	0.641362	5	17	4	n.d.	0	0	0	0	0	0	0	0	0	0	0	18.5792	19.012	0	0	18.4127	0	0	0
AT5G45360	AT5G45360.1	F-box family protein	Q9FHK0	AT5G45360	36.2146	0	0	0	0	0	0	te_FP	te_TR	+	+	+	16	16	16	56	17.9112	1.0114	1.0114	0.426385	12.1882	1.39821	26	30	26	n.d.	16.2701	19.4703	0	19.5105	18.5297	0	0	17.9565	16.9617	18.1822	19.4674	17.1189	18.4315	15.7035	0	17.2524	20.8931	18.5748	17.866
AT5G46170	AT5G46170.1	F-box family protein	Q9FNK5	AT5G46170	42.4687	0	0	0	0	0	0	mixed_FP	te_TR	+	+	0	6	2	2	20.8	17.9368	0.46265	0.46265	0.35788	13.8619	0.69502	16	30	16	n.d.	0	18.6885	0	0	15.07	17.6188	0	0	17.9744	0	0	0	17.9685	17.5427	0	0	18.5782	18.468	0
AT5G49980	AT5G49980.1	auxin F-box protein 5	Q9LTX2	AFB5	69.2713	0	0	0	0	0	0	exall_FP	mixed_TR	+	+	+	23	23	22	47.7	24.4615	0.409801	0.409801	0.75031	19.3895	0.597343	30	29	29	n.d.	24.4694	24.3959	23.8609	25.0391	24.1409	23.1386	21.5657	22.663	21.9739	24.8418	24.7542	25.4084	24.0222	23.9626	24.7418	24.1652	24.7678	24.949	24.7072
AT5G51370	AT5G51370.1;AT5G51370.2	RNI-like superfamily protein	Q9FGN4	AT5G51370	49.5583	0	0	0	0	0	0	mixed_FP	mixed_TR	+	+	0	15	15	12	48.9	19.3919	0.7616	0.7616	0.49124	16.8274	0.629165	28	29	28	n.d.	19.8565	19.3313	17.9172	19.4562	0	20.49	21.1594	21.1848	0	18.9538	19.1717	17.7408	19.332	18.4172	19.8629	19.4873	19.1342	18.3761	18.7973
AT5G51380	AT5G51380.1	RNI-like superfamily protein	Q9FGN3	AT5G51380	53.1133	0	0	0	0	0	0	te_FP	te_TR	+	+	+	14	11	11	35.5	17.4782	0.813099	0.813099	0.91325	15.1289	0.48977	15	22	12	n.d.	0	0	0	0	17.8004	0	0	0	0	17.5658	16.2639	17.2162	16.2207	0	0	0	18.2913	17.4782	0
AT5G52620	AT5G52620.1	F-box associated ubiquitination effector family protein	Q9LTF5	AT5G52620	42.7198	0	0	0	0	0	0	mixed_FP	te_TR	+	+	0	3	3	3	13.9	21.4959	0.963202	0.963202	0.04593	16.5168	0	15	3	1	n.d.	21.2592	0	0	0	0	15.9271	0	0	0	21.8422	21.4959	23.5173	22.0901	22.7378	22.4591	19.4383	0	0	17.4161
AT5G52880	AT5G52880.1	F-box family protein	Q9FLX3	AT5G52880	30.6848	0	0	0	0	0	0	mixed_FP	exall_TR	+	+	0	6	6	6	25.3	17.9999	1.34825	1.34825	0.30661	14.0334	1.31965	18	30	18	n.d.	17.8964	16.2827	0	16.1834	0	17.1458	0	19.1792	0	0	16.5962	0	18.0917	0	0	0	0	16.7071	16.0131
AT5G56180	AT5G56180.1;AT5G56180.2;AT5G56180.3	actin-related protein 8	A0A1P8BAX0;Q9FKT0	ARP8	52.476	0	0	0	0	0	0	mixed_FP	exall_TR	+	+	+	12	12	12	40.3	19.4679	0.678099	0.678099	0.48057	15.4899	0.815591	29	30	29	n.d.	19.4372	20.5259	19.279	18.7898	20.1322	16.6525	17.5144	18.386	18.1619	19.9275	19.4747	19.8601	17.5704	17.7479	17.6417	20.6771	20.3011	19.9267	19.5164
AT5G56420	AT5G56420.1;AT5G56420.2;AT5G56420.3	F-box/RNI-like/FBD-like domains-containing protein	Q9FM89	AT5G56420	48.1173	0	0	0	0	0	0	te_FP	exall_TR	+	+	0	12	12	12	30.8	21.7093	2.0083	2.0083	0.746365	18.2945	2.15573	29	30	29	-0.164047	24.6604	20.4098	19.1907	22.6232	21.0795	19.701	20.3449	22.6681	20.6688	24.6156	25.5596	26.3977	26.8479	26.0293	26.1368	21.7093	17.5309	24.3566	23.5031
AT5G56810	AT5G56810.1;AT5G56810.2	F-box/RNI-like/FBD-like domains-containing protein	A0A1P8BH62;Q9FJT2	AT5G56810	49.1213	0	0	0	0	0	0	te_FP	mixed_TR	+	+	0	5	5	5	20.4	19.2564	0.3476	0.3476	0.890693	16.8411	0.695391	14	8	5	n.d.	0	0	0	19.2129	18.9044	17.0905	22.5429	0	0	0	0	0	20.3236	19.5996	19.5734	13.7118	0	0	19.16
AT5G57360	AT5G57360.1;AT5G57360.2	Galactose oxidase/kelch repeat superfamily protein	F4KAN2;Q94BT6	ZTL	68.0694	0	0	0	0	0	0	exall_FP	te_TR	+	+	0	23	23	20	45.3	21.2884	0.545501	0.545501	0.48681	16.8978	0.661629	30	30	30	n.d.	21.9161	21.6264	21.637	22.5208	22.0659	21.9821	18.9386	20.3535	16.2437	21.8554	21.7131	20.9759	20.0062	20.9475	21.218	21.9007	20.8849	21.8125	22.0591
AT5G60610	AT5G60610.1;AT5G60610.2	F-box/RNI-like superfamily protein	Q9FF58	AT5G60610	44.9247	0	0	0	0	0	0	te_FP	mixed_TR	+	+	0	10	10	10	28.1	19.5847	0.79235	0.79235	1.0137	18.5852	0.916065	26	17	14	n.d.	19.6005	18.0673	18.3642	19.7521	20.7333	0	0	0	20.7445	16.8401	18.566	0	19.0285	19.2558	20.1967	19.0206	18.8982	20.6227	19.5688
AT5G63520	AT5G63520.1	F-box/LRR protein	Q9FMV0	AT5G63520	58.2667	0	0	0	0	0	0	te_FP	exall_TR	+	+	0	10	10	10	29.5	17.0619	1.09865	1.09865	0.342605	14.9339	1.20684	10	30	10	n.d.	16.9076	0	0	18.4309	15.4164	0	0	0	0	0	0	0	0	0	0	0	0	0	16.933
AT5G65850	AT5G65850.1	F-box and associated interaction domains-containing protein	Q9FHP3	AT5G65850	45.4075	0	0	0	0	0	0	mixed_FP	te_TR	+	+	0	4	4	4	12.5	18.5061	0.52035	0.52035	0.57145	14.9477	0.612045	2	25	2	n.d.	0	0	0	0	0	0	0	0	0	0	0	0	0	0	0	0	0	0	0
AT5G66830	AT5G66830.1	F-box protein (DUF295)	Q9FKZ7	AT5G66830	45.7067	0	0	0	0	0	0	te_FP	te_TR	+	+	0	10	10	10	28.9	21.2763	1.7653	1.7653	0.604335	20.5085	0.468204	20	12	10	n.d.	0	23.0423	20.9714	0	0	21.5903	0	21.3677	21.1849	0	19.3435	16.9973	0	0	0	22.1399	0	19.5117	18.2056
AT5G67250	AT5G67250.1	SKP1/ASK1-interacting protein 2	Q9FE83	SKIP2	57.3557	0	0	0	0	0	0	mixed_FP	exall_TR	+	+	0	11	11	11	28.5	19.1847	0.8923	0.8923	0.31019	13.7776	0.82303	13	30	13	n.d.	19.4307	0	0	19.6723	18.2487	0	0	0	0	0	0	0	0	17.038	0	0	18.1646	18.1422	20.8868
				Total																											2074.08	2178.85	2027.59	2513.46	2313.35	1735.11	1249.41	1293.56	1634.88	1983.06	1969.55	1801.11	1799.36	1729.54	1783.61	2044.54	2200.45	2135.21	2315.89
																															Sepal	Petal	Stamen	Carpel	Silique	Embryo	Seed	Seed imbibed	Pollen	Node	Internode	Cauline leaf	Leaf distal	Leaf proximal	Leaf petiole	Senescent leaf	Root	Flower pedicle	Flower
AT2G02560	AT2G02560.1;AT2G02560.2	cullin-associated and neddylation dissociated	Q8L5Y6	CAND1	134.811							te_FP	te_TR	+	+		82	82	82	66.4	25.9029	0.382	4.23217	0.43731	21.7794	0.268064	30	30	30	n.d.	25.4214	26.0852	25.9027	26.363	26.1179	25.6881	25.346	25.4063	26.4609	26.0471	25.8868	25.5046	25.4683	25.9125	25.6511	26.0123	26.2943	25.903	25.7252
AT4G02570	AT4G02570.1;AT4G02570.2;AT4G02570.3;AT4G02570.4	cullin 1	Q94AH6	CUL1	86.2471							exall_FP	te_TR	+	+		52	52	49	63	25.4145	0.3395	6.96435	0.555795	18.3521	0.426189	30	30	30	n.d.	25.8019	26.0593	25.5042	26.0321	25.6727	24.6836	24.9607	24.9786	26.4202	25.4428	24.8667	24.6855	25.3863	24.7808	25.2178	25.191	25.3618	25.4605	25.4878
AT1G75950	AT1G75950.1	S phase kinase-associated protein 1	Q39255	SKP1																											26.6168	25.57	26.633	26.9858	26.6667	24.5739	23.3981	24.7049	27.1334	25.6749	25.9242	25.3083	26.4706	26.1217	26.4844	25.114	24.8726	26.6131	26.3733
AT5G42190	AT5G42190.1	E3 ubiquitin ligase SCF complex subunit SKP1/ASK1 family protein	Q9FHW7	AT5G42190																											26.1831	26.2842	25.5271	26.3517	26.1302	24.9535	24.9148	25.5183	23.5423	25.4125	25.5977	26.1867	26.297	25.9379	26.5023	25.9299	25.6305	25.6047	25.9998
[truncated: 12 more columns]
